# Supplementary material for: 2,6-Dichloro-N-phenyl­benzamide
Source: Acta Crystallogr Sect E Struct Rep Online. 2011 Jun 18;67(Pt 7):o1738. doi: 10.1107/S1600536811019222 (PMC3151959; doi:10.1107/S1600536811019222)
Supplement: Supplementary file 1 [file e-67-o1738-sup1.cif]

##############################################################################
#                                                                            #
# This CIF contains the data in a paper accepted for publication in          #
# Acta Crystallographica Section E. It conforms to the requirements of       #
# Notes for Authors for Acta Crystallographica Section E, and has been       #
# peer reviewed under the auspices of the IUCr Commission on Journals.       #
#                                                                            #
# Full details of the Crystallographic Information File format               #
# are given in the paper "The Crystallographic Information File (CIF):       #
# a New Standard Archive File for Crystallography" by S. R. Hall, F. H.      #
# Allen and I. D. Brown [Acta Cryst. (1991), A47, 655-685].                  #
#                                                                            #
# The current version of the core CIF dictionary is obtainable from          #
# ftp://ftp.iucr.org/pub/cif_core.dic.                                       #
#                                                                            #
# Software is freely available for graphical display of the structure(s)     #
# in this CIF. For information consult the CIF software page                 #
# http://www.iucr.org/resources/cif/software.                                #
#                                                                            #
# This file may be used for bona fide research purposes within the           #
# scientific community so long as proper attribution is given to the journal # 
# article from which it was obtained.                                        #
#                                                                            #
##############################################################################
data_global
_audit_creation_method     'from SHELXL97 CIF and IUCr SHELXL97-template'
_journal_date_recd_electronic     2011-04-28
_journal_date_accepted     2011-05-20
_journal_name_full     'Acta Crystallographica, Section E'
_journal_year     2011
_journal_volume     67
_journal_issue      7
_journal_page_first     o1738
_journal_page_last     o1738
_journal_paper_category     QO
_journal_coeditor_code     PV2414
_publ_contact_author_name     ' HAN PINGFANG '
_publ_contact_author_address
;
College of Life Science and Pharmaceutical Engineering
Nanjing University of Technology
Nanjing 210009
People's Republic of China
;
_publ_contact_author_email     hpf@njut.com
_publ_contact_author_fax     ?
_publ_contact_author_phone     ?
_publ_section_title
;
2,6-Dichloro-<i>N</i>-phenylbenzamide
;
loop_
    _publ_author_name
    _publ_author_address
    'Liu, Hui '
;
College of Life Science and Pharmaceutical Engineering
Nanjing University of Technology
Xinmofan Road No.5 Nanjing
Nanjing 210009
People's Republic of China
;
    'Xu, Ning '
;
College of Environment
Nanjing University of Technology
Xinmofan Road No.5 Nanjing
Nanjing 210009
People's Republic of China
;
    'Yang, Bo '
;
College of Life Science and Pharmaceutical Engineering
Nanjing University of Technology
Xinmofan Road No.5 Nanjing
Nanjing 210009
People's Republic of China
;
    'Wang, Wei '
;
College of Life Science and Pharmaceutical Engineering
Nanjing University of Technology
Xinmofan Road No.5 Nanjing
Nanjing 210009
People's Republic of China
;
    'Han, Ping-fang '
;
College of Life Science and Pharmaceutical Engineering
Nanjing University of Technology
Xinmofan Road No.5 Nanjing
Nanjing 210009
People's Republic of China
;
data_I
_audit_creation_method     SHELXL-97
_chemical_name_systematic
;
2,6-Dichloro-<i>N</i>-phenylbenzamide
;
_chemical_name_common     ?
_chemical_formula_moiety     'C13 H9 Cl2 N O'
_chemical_formula_sum     'C13 H9 Cl2 N O'
_chemical_formula_iupac     'C13 H9 Cl2 N O'
_chemical_formula_weight     266.11
_chemical_melting_point     ?
_symmetry_cell_setting     monoclinic
_symmetry_space_group_name_H-M     'P 21/c'
_symmetry_space_group_name_Hall     '-P 2ybc'
loop_
    _symmetry_equiv_pos_as_xyz
    'x, y, z'
    '-x, y+1/2, -z+1/2'
    '-x, -y, -z'
    'x, -y-1/2, z-1/2'
_cell_length_a     12.378(3)
_cell_length_b     11.657(2)
_cell_length_c     17.525(4)
_cell_angle_alpha     90.00
_cell_angle_beta     91.43(3)
_cell_angle_gamma     90.00
_cell_volume     2527.9(9)
_cell_formula_units_Z     8
_cell_measurement_reflns_used     25
_cell_measurement_theta_min     9
_cell_measurement_theta_max     13
_cell_measurement_temperature     293(2)
_exptl_crystal_description     block
_exptl_crystal_colour     colourless
_exptl_crystal_size_max     0.30
_exptl_crystal_size_mid     0.10
_exptl_crystal_size_min     0.10
_exptl_crystal_density_diffrn     1.398
_exptl_crystal_density_meas     ?
_exptl_crystal_density_method     'not measured'
_exptl_crystal_F_000     1088
_exptl_absorpt_coefficient_mu     0.495
_exptl_absorpt_correction_type     psi-scan
_exptl_absorpt_process_details     '(North <i>et al.</i>, 1968)'
_exptl_absorpt_correction_T_min     0.8658
_exptl_absorpt_correction_T_max     0.9522
_exptl_special_details
;
;
_diffrn_ambient_temperature     293(2)
_diffrn_radiation_type     MoK\a
_diffrn_radiation_wavelength     0.71073
_diffrn_radiation_source     'fine-focus sealed tube'
_diffrn_radiation_monochromator     graphite
_diffrn_measurement_device_type     'Enraf--Nonius CAD-4'
_diffrn_measurement_method     \w/2\q
_diffrn_detector_area_resol_mean     ?
_diffrn_reflns_number     4807
_diffrn_reflns_av_R_equivalents     0.0292
_diffrn_reflns_av_sigmaI/netI     0.0628
_diffrn_reflns_theta_min     1.65
_diffrn_reflns_theta_max     25.30
_diffrn_reflns_theta_full     25.30
_diffrn_measured_fraction_theta_max     0.997
_diffrn_measured_fraction_theta_full     0.997
_diffrn_reflns_limit_h_min     0
_diffrn_reflns_limit_h_max     14
_diffrn_reflns_limit_k_min     0
_diffrn_reflns_limit_k_max     14
_diffrn_reflns_limit_l_min     -21
_diffrn_reflns_limit_l_max     21
_diffrn_standards_number     3
_diffrn_standards_interval_count     200
_diffrn_standards_interval_time     120
_diffrn_standards_decay_%     1
_refine_special_details
;
Refinement of <i>F</i>^2^ against ALL reflections. The weighted <i>R</i>-factor
<i>wR</i> and goodness of fit <i>S</i> are based on <i>F</i>^2^, conventional
<i>R</i>-factors <i>R</i> are based on <i>F</i>, with <i>F</i> set to zero for
negative <i>F</i>^2^. The threshold expression of <i>F</i>^2^ >
\s(<i>F</i>^2^) is used only for calculating <i>R</i>-factors(gt) <i>etc</i>.
and is not relevant to the choice of reflections for refinement.
<i>R</i>-factors based on <i>F</i>^2^ are statistically about twice as large
as those based on <i>F</i>, and <i>R</i>- factors based on ALL data will be
even larger.
;
_reflns_number_total     4586
_reflns_number_gt     2154
_reflns_threshold_expression     'I>2\s(I)'
_refine_ls_structure_factor_coef     Fsqd
_refine_ls_matrix_type     full
_refine_ls_R_factor_all     0.1413
_refine_ls_R_factor_gt     0.0673
_refine_ls_wR_factor_gt     0.1415
_refine_ls_wR_factor_ref     0.1683
_refine_ls_goodness_of_fit_ref     1.000
_refine_ls_restrained_S_all     1.000
_refine_ls_number_reflns     4586
_refine_ls_number_parameters     307
_refine_ls_number_restraints     0
_refine_ls_hydrogen_treatment     constr
_refine_ls_weighting_scheme     calc
_refine_ls_weighting_details
         'calc w=1/[\s^2^(Fo^2^)+(0.0700P)^2^+0.0000P] where P=(Fo^2^+2Fc^2^)/3'
_atom_sites_solution_hydrogens     geom
_atom_sites_solution_primary     direct
_atom_sites_solution_secondary     difmap
_refine_ls_shift/su_max     0.000
_refine_ls_shift/su_mean     0.000
_refine_diff_density_max     0.239
_refine_diff_density_min     -0.360
_refine_ls_extinction_method     none
_refine_ls_extinction_coef     ?
loop_
    _atom_type_symbol
    _atom_type_description
    _atom_type_scat_dispersion_real
    _atom_type_scat_dispersion_imag
    _atom_type_scat_source
    'C' 'C' 0.0033 0.0016
                         'International Tables Vol C Tables 4.2.6.8 and 6.1.1.4'
    'H' 'H' 0.0000 0.0000
                         'International Tables Vol C Tables 4.2.6.8 and 6.1.1.4'
    'N' 'N' 0.0061 0.0033
                         'International Tables Vol C Tables 4.2.6.8 and 6.1.1.4'
    'O' 'O' 0.0106 0.0060
                         'International Tables Vol C Tables 4.2.6.8 and 6.1.1.4'
    'Cl' 'Cl' 0.1484 0.1585
                         'International Tables Vol C Tables 4.2.6.8 and 6.1.1.4'
_computing_data_collection     'CAD-4 Software (Enraf--Nonius, 1989)'
_computing_cell_refinement     'CAD-4 Software (Enraf--Nonius, 1989)'
_computing_data_reduction     'XCAD4 (Harms & Wocadlo, 1995)'
_computing_structure_solution     'SHELXS97 (Sheldrick, 2008)'
_computing_structure_refinement     'SHELXL97 (Sheldrick, 2008)'
_computing_molecular_graphics     'PLATON (Spek, 2009)'
_computing_publication_material     'SHELXL97 (Sheldrick, 2008)'
loop_
    _atom_site_type_symbol
    _atom_site_label
    _atom_site_fract_x
    _atom_site_fract_y
    _atom_site_fract_z
    _atom_site_U_iso_or_equiv
    _atom_site_adp_type
    _atom_site_calc_flag
    _atom_site_refinement_flags
    _atom_site_occupancy
    _atom_site_symmetry_multiplicity
    _atom_site_disorder_assembly
    _atom_site_disorder_group
    Cl Cl1 0.97924(12) 0.86429(16) -0.00070(10) 0.1283(6) Uani d . 1 1 . .
    N N1 1.2544(2) 0.8856(3) 0.00933(17) 0.0602(9) Uani d . 1 1 . .
    H H1A 1.2464 0.8846 0.0579 0.072 Uiso calc R 1 1 . .
    O O1 1.2151(2) 0.7888(3) -0.10032(14) 0.0815(9) Uani d . 1 1 . .
    C C1 1.3839(4) 0.9621(4) -0.0806(3) 0.0815(13) Uani d . 1 1 . .
    H H1B 1.3899 0.8905 -0.1035 0.098 Uiso calc R 1 1 . .
    Cl Cl2 1.31603(18) 0.57910(17) 0.01462(10) 0.1680(9) Uani d . 1 1 . .
    C C2 1.4429(4) 1.0533(5) -0.1066(3) 0.0895(15) Uani d . 1 1 . .
    H H2A 1.4888 1.0421 -0.1471 0.107 Uiso calc R 1 1 . .
    C C3 1.4363(4) 1.1573(5) -0.0756(3) 0.0950(16) Uani d . 1 1 . .
    H H3A 1.4769 1.2179 -0.0942 0.114 Uiso calc R 1 1 . .
    C C4 1.3676(5) 1.1736(4) -0.0149(3) 0.1019(17) Uani d . 1 1 . .
    H H4A 1.3620 1.2457 0.0075 0.122 Uiso calc R 1 1 . .
    C C5 1.3076(4) 1.0833(4) 0.0123(3) 0.0827(13) Uani d . 1 1 . .
    H H5A 1.2615 1.0945 0.0528 0.099 Uiso calc R 1 1 . .
    C C6 1.3161(3) 0.9770(4) -0.0205(2) 0.0566(10) Uani d . 1 1 . .
    C C7 1.2075(3) 0.8004(3) -0.0308(2) 0.0564(10) Uani d . 1 1 . .
    C C8 1.1439(4) 0.7168(4) 0.0145(2) 0.0638(11) Uani d . 1 1 . .
    C C9 1.1858(5) 0.6147(5) 0.0379(3) 0.1027(19) Uani d . 1 1 . .
    C C10 1.1226(9) 0.5356(7) 0.0811(4) 0.147(3) Uani d . 1 1 . .
    H H10A 1.1506 0.4658 0.0981 0.177 Uiso calc R 1 1 . .
    C C11 1.0196(9) 0.5681(8) 0.0959(5) 0.164(5) Uani d . 1 1 . .
    H H11A 0.9770 0.5185 0.1238 0.197 Uiso calc R 1 1 . .
    C C12 0.9770(6) 0.6660(7) 0.0728(3) 0.129(2) Uani d . 1 1 . .
    H H12A 0.9061 0.6841 0.0843 0.155 Uiso calc R 1 1 . .
    C C13 1.0376(5) 0.7408(4) 0.0320(2) 0.0881(15) Uani d . 1 1 . .
    Cl Cl3 0.66623(13) 0.16121(13) 0.29111(9) 0.1217(6) Uani d . 1 1 . .
    Cl Cl4 0.69136(12) 0.58215(11) 0.17119(8) 0.1060(5) Uani d . 1 1 . .
    O O2 0.7863(2) 0.4326(3) 0.32969(15) 0.0806(9) Uani d . 1 1 . .
    N N2 0.8572(2) 0.3470(3) 0.22519(16) 0.0549(8) Uani d . 1 1 . .
    H H2B 0.8389 0.3164 0.1821 0.066 Uiso calc R 1 1 . .
    C C14 1.0337(3) 0.2715(4) 0.2072(2) 0.0687(11) Uani d . 1 1 . .
    H H14A 1.0021 0.2178 0.1743 0.082 Uiso calc R 1 1 . .
    C C15 1.1440(4) 0.2708(4) 0.2186(3) 0.0863(14) Uani d . 1 1 . .
    H H15A 1.1866 0.2176 0.1935 0.104 Uiso calc R 1 1 . .
    C C16 1.1907(4) 0.3504(5) 0.2678(3) 0.0919(15) Uani d . 1 1 . .
    H H16A 1.2651 0.3510 0.2762 0.110 Uiso calc R 1 1 . .
    C C17 1.1277(4) 0.4273(5) 0.3037(3) 0.0875(15) Uani d . 1 1 . .
    H H17A 1.1596 0.4807 0.3366 0.105 Uiso calc R 1 1 . .
    C C18 1.0159(4) 0.4280(4) 0.2922(2) 0.0740(12) Uani d . 1 1 . .
    H H18A 0.9735 0.4811 0.3174 0.089 Uiso calc R 1 1 . .
    C C19 0.9687(3) 0.3490(3) 0.2431(2) 0.0562(10) Uani d . 1 1 . .
    C C20 0.7758(3) 0.3869(3) 0.2669(2) 0.0579(10) Uani d . 1 1 . .
    C C21 0.6667(3) 0.3711(4) 0.2297(2) 0.0549(10) Uani d . 1 1 . .
    C C22 0.6084(4) 0.2723(4) 0.2402(2) 0.0726(12) Uani d . 1 1 . .
    C C23 0.5063(5) 0.2590(5) 0.2082(3) 0.0966(17) Uani d . 1 1 . .
    H H23A 0.4684 0.1911 0.2154 0.116 Uiso calc R 1 1 . .
    C C24 0.4610(4) 0.3457(7) 0.1659(3) 0.109(2) Uani d . 1 1 . .
    H H24A 0.3915 0.3377 0.1452 0.131 Uiso calc R 1 1 . .
    C C25 0.5177(4) 0.4442(6) 0.1540(3) 0.0988(18) Uani d . 1 1 . .
    H H25A 0.4874 0.5027 0.1244 0.119 Uiso calc R 1 1 . .
    C C26 0.6198(4) 0.4571(4) 0.1857(2) 0.0722(12) Uani d . 1 1 . .
loop_
    _atom_site_aniso_label
    _atom_site_aniso_U_11
    _atom_site_aniso_U_22
    _atom_site_aniso_U_33
    _atom_site_aniso_U_12
    _atom_site_aniso_U_13
    _atom_site_aniso_U_23
    Cl1 0.1012(11) 0.1715(16) 0.1128(12) 0.0422(11) 0.0185(9) 0.0025(11)
    N1 0.071(2) 0.075(2) 0.0347(16) -0.0089(19) 0.0004(15) -0.0037(16)
    O1 0.096(2) 0.110(2) 0.0395(16) -0.0249(19) 0.0091(14) -0.0131(16)
    C1 0.086(3) 0.092(4) 0.067(3) -0.003(3) 0.011(3) -0.003(3)
    Cl2 0.227(2) 0.1771(17) 0.0973(12) 0.1220(17) -0.0434(12) -0.0265(11)
    C2 0.082(3) 0.112(4) 0.076(3) -0.012(3) 0.016(3) 0.022(3)
    C3 0.103(4) 0.099(4) 0.082(4) -0.024(4) -0.009(3) 0.028(3)
    C4 0.134(5) 0.073(4) 0.098(4) -0.017(4) -0.005(4) -0.008(3)
    C5 0.100(4) 0.079(3) 0.069(3) -0.011(3) 0.005(3) -0.005(3)
    C6 0.058(2) 0.069(3) 0.043(2) -0.006(2) -0.0025(19) 0.006(2)
    C7 0.065(3) 0.064(3) 0.041(2) 0.000(2) -0.0014(19) -0.004(2)
    C8 0.094(3) 0.058(3) 0.039(2) -0.012(3) -0.001(2) 0.000(2)
    C9 0.177(6) 0.077(4) 0.053(3) 0.011(4) -0.020(3) 0.000(3)
    C10 0.277(11) 0.083(5) 0.080(5) -0.002(7) -0.042(6) 0.012(4)
    C11 0.269(13) 0.133(8) 0.091(5) -0.096(9) -0.009(7) 0.028(5)
    C12 0.142(6) 0.162(7) 0.084(4) -0.058(6) 0.031(4) -0.007(4)
    C13 0.108(4) 0.109(4) 0.048(3) -0.043(3) 0.014(3) -0.002(3)
    Cl3 0.1448(13) 0.1094(11) 0.1111(11) -0.0318(10) 0.0069(9) 0.0454(9)
    Cl4 0.1334(12) 0.0765(9) 0.1080(10) 0.0172(8) -0.0024(9) 0.0099(8)
    O2 0.092(2) 0.109(2) 0.0412(15) -0.0032(19) 0.0053(14) -0.0202(16)
    N2 0.056(2) 0.067(2) 0.0414(17) 0.0034(17) -0.0032(15) -0.0082(15)
    C14 0.067(3) 0.063(3) 0.076(3) 0.003(2) -0.005(2) -0.009(2)
    C15 0.061(3) 0.103(4) 0.095(4) 0.014(3) 0.000(3) -0.006(3)
    C16 0.067(3) 0.113(4) 0.095(4) 0.000(3) -0.010(3) 0.005(3)
    C17 0.079(4) 0.103(4) 0.080(3) -0.016(3) -0.023(3) -0.007(3)
    C18 0.072(3) 0.081(3) 0.069(3) -0.002(3) -0.010(2) -0.011(2)
    C19 0.063(3) 0.060(3) 0.045(2) -0.003(2) -0.0066(19) 0.0000(19)
    C20 0.068(3) 0.066(3) 0.039(2) 0.001(2) 0.008(2) 0.000(2)
    C21 0.055(2) 0.068(3) 0.042(2) 0.007(2) 0.0118(18) -0.006(2)
    C22 0.068(3) 0.091(4) 0.059(3) -0.005(3) 0.015(2) -0.006(3)
    C23 0.074(4) 0.130(5) 0.088(4) -0.020(4) 0.032(3) -0.027(4)
    C24 0.049(3) 0.182(7) 0.097(4) 0.011(4) 0.000(3) -0.047(5)
    C25 0.069(4) 0.143(6) 0.083(4) 0.039(4) -0.008(3) -0.021(4)
    C26 0.066(3) 0.088(3) 0.062(3) 0.021(3) 0.006(2) -0.011(3)
_geom_special_details
;
All e.s.d.'s (except the e.s.d. in the dihedral angle between two l.s. planes)
are estimated using the full covariance matrix. The cell e.s.d.'s are taken
into account individually in the estimation of e.s.d.'s in distances, angles
and torsion angles; correlations between e.s.d.'s in cell parameters are only
used when they are defined by crystal symmetry. An approximate (isotropic)
treatment of cell e.s.d.'s is used for estimating e.s.d.'s involving l.s.
planes.
;
loop_
    _geom_bond_atom_site_label_1
    _geom_bond_atom_site_label_2
    _geom_bond_site_symmetry_2
    _geom_bond_distance
    _geom_bond_publ_flag
    Cl1 C13 . 1.704(6) ?
    N1 C7 . 1.341(4) ?
    N1 C6 . 1.418(5) ?
    N1 H1A . 0.8600 ?
    O1 C7 . 1.232(4) ?
    C1 C2 . 1.374(6) ?
    C1 C6 . 1.374(5) ?
    C1 H1B . 0.9300 ?
    Cl2 C9 . 1.723(7) ?
    C2 C3 . 1.331(7) ?
    C2 H2A . 0.9300 ?
    C3 C4 . 1.393(7) ?
    C3 H3A . 0.9300 ?
    C4 C5 . 1.380(6) ?
    C4 H4A . 0.9300 ?
    C5 C6 . 1.371(6) ?
    C5 H5A . 0.9300 ?
    C7 C8 . 1.494(5) ?
    C8 C9 . 1.358(6) ?
    C8 C13 . 1.387(6) ?
    C9 C10 . 1.437(10) ?
    C10 C11 . 1.361(11) ?
    C10 H10A . 0.9300 ?
    C11 C12 . 1.317(10) ?
    C11 H11A . 0.9300 ?
    C12 C13 . 1.365(7) ?
    C12 H12A . 0.9300 ?
    Cl3 C22 . 1.719(5) ?
    Cl4 C26 . 1.728(5) ?
    O2 C20 . 1.226(4) ?
    N2 C20 . 1.343(4) ?
    N2 C19 . 1.409(4) ?
    N2 H2B . 0.8600 ?
    C14 C19 . 1.373(5) ?
    C14 C15 . 1.375(5) ?
    C14 H14A . 0.9300 ?
    C15 C16 . 1.384(6) ?
    C15 H15A . 0.9300 ?
    C16 C17 . 1.354(6) ?
    C16 H16A . 0.9300 ?
    C17 C18 . 1.393(6) ?
    C17 H17A . 0.9300 ?
    C18 C19 . 1.380(5) ?
    C18 H18A . 0.9300 ?
    C20 C21 . 1.496(5) ?
    C21 C22 . 1.374(5) ?
    C21 C26 . 1.383(5) ?
    C22 C23 . 1.378(6) ?
    C23 C24 . 1.367(7) ?
    C23 H23A . 0.9300 ?
    C24 C25 . 1.365(8) ?
    C24 H24A . 0.9300 ?
    C25 C26 . 1.375(6) ?
    C25 H25A . 0.9300 ?
loop_
    _geom_angle_atom_site_label_1
    _geom_angle_atom_site_label_2
    _geom_angle_atom_site_label_3
    _geom_angle_site_symmetry_1
    _geom_angle_site_symmetry_3
    _geom_angle
    _geom_angle_publ_flag
    C7 N1 C6 . . 126.4(3) ?
    C7 N1 H1A . . 116.8 ?
    C6 N1 H1A . . 116.8 ?
    C2 C1 C6 . . 119.8(5) ?
    C2 C1 H1B . . 120.1 ?
    C6 C1 H1B . . 120.1 ?
    C3 C2 C1 . . 122.1(5) ?
    C3 C2 H2A . . 119.0 ?
    C1 C2 H2A . . 119.0 ?
    C2 C3 C4 . . 118.7(5) ?
    C2 C3 H3A . . 120.6 ?
    C4 C3 H3A . . 120.6 ?
    C5 C4 C3 . . 120.3(5) ?
    C5 C4 H4A . . 119.9 ?
    C3 C4 H4A . . 119.9 ?
    C6 C5 C4 . . 119.8(5) ?
    C6 C5 H5A . . 120.1 ?
    C4 C5 H5A . . 120.1 ?
    C5 C6 C1 . . 119.4(4) ?
    C5 C6 N1 . . 118.5(4) ?
    C1 C6 N1 . . 122.1(4) ?
    O1 C7 N1 . . 123.9(4) ?
    O1 C7 C8 . . 120.6(4) ?
    N1 C7 C8 . . 115.6(3) ?
    C9 C8 C13 . . 117.9(5) ?
    C9 C8 C7 . . 122.0(5) ?
    C13 C8 C7 . . 120.1(4) ?
    C8 C9 C10 . . 120.8(7) ?
    C8 C9 Cl2 . . 119.5(5) ?
    C10 C9 Cl2 . . 119.7(6) ?
    C11 C10 C9 . . 116.5(8) ?
    C11 C10 H10A . . 121.7 ?
    C9 C10 H10A . . 121.7 ?
    C12 C11 C10 . . 123.6(10) ?
    C12 C11 H11A . . 118.2 ?
    C10 C11 H11A . . 118.2 ?
    C11 C12 C13 . . 119.6(8) ?
    C11 C12 H12A . . 120.2 ?
    C13 C12 H12A . . 120.2 ?
    C12 C13 C8 . . 121.6(6) ?
    C12 C13 Cl1 . . 118.8(5) ?
    C8 C13 Cl1 . . 119.5(4) ?
    C20 N2 C19 . . 128.2(3) ?
    C20 N2 H2B . . 115.9 ?
    C19 N2 H2B . . 115.9 ?
    C19 C14 C15 . . 121.9(4) ?
    C19 C14 H14A . . 119.0 ?
    C15 C14 H14A . . 119.0 ?
    C14 C15 C16 . . 118.9(5) ?
    C14 C15 H15A . . 120.5 ?
    C16 C15 H15A . . 120.5 ?
    C17 C16 C15 . . 119.9(5) ?
    C17 C16 H16A . . 120.1 ?
    C15 C16 H16A . . 120.1 ?
    C16 C17 C18 . . 121.2(5) ?
    C16 C17 H17A . . 119.4 ?
    C18 C17 H17A . . 119.4 ?
    C19 C18 C17 . . 119.3(4) ?
    C19 C18 H18A . . 120.4 ?
    C17 C18 H18A . . 120.4 ?
    C14 C19 C18 . . 118.8(4) ?
    C14 C19 N2 . . 118.0(3) ?
    C18 C19 N2 . . 123.2(4) ?
    O2 C20 N2 . . 125.1(4) ?
    O2 C20 C21 . . 121.3(4) ?
    N2 C20 C21 . . 113.7(3) ?
    C22 C21 C26 . . 117.9(4) ?
    C22 C21 C20 . . 121.1(4) ?
    C26 C21 C20 . . 121.0(4) ?
    C21 C22 C23 . . 121.3(5) ?
    C21 C22 Cl3 . . 119.2(4) ?
    C23 C22 Cl3 . . 119.4(5) ?
    C24 C23 C22 . . 119.8(5) ?
    C24 C23 H23A . . 120.1 ?
    C22 C23 H23A . . 120.1 ?
    C25 C24 C23 . . 119.9(5) ?
    C25 C24 H24A . . 120.0 ?
    C23 C24 H24A . . 120.0 ?
    C24 C25 C26 . . 120.1(6) ?
    C24 C25 H25A . . 119.9 ?
    C26 C25 H25A . . 119.9 ?
    C25 C26 C21 . . 121.0(5) ?
    C25 C26 Cl4 . . 120.1(4) ?
    C21 C26 Cl4 . . 118.9(4) ?
loop_
    _geom_torsion_atom_site_label_1
    _geom_torsion_atom_site_label_2
    _geom_torsion_atom_site_label_3
    _geom_torsion_atom_site_label_4
    _geom_torsion_site_symmetry_1
    _geom_torsion_site_symmetry_2
    _geom_torsion_site_symmetry_3
    _geom_torsion_site_symmetry_4
    _geom_torsion
    _geom_torsion_publ_flag
    C6 C1 C2 C3 . . . . -0.3(8) ?
    C1 C2 C3 C4 . . . . 0.1(8) ?
    C2 C3 C4 C5 . . . . 0.0(8) ?
    C3 C4 C5 C6 . . . . 0.2(8) ?
    C4 C5 C6 C1 . . . . -0.5(7) ?
    C4 C5 C6 N1 . . . . 179.2(4) ?
    C2 C1 C6 C5 . . . . 0.5(7) ?
    C2 C1 C6 N1 . . . . -179.2(4) ?
    C7 N1 C6 C5 . . . . 143.6(4) ?
    C7 N1 C6 C1 . . . . -36.8(6) ?
    C6 N1 C7 O1 . . . . 2.4(6) ?
    C6 N1 C7 C8 . . . . -178.1(4) ?
    O1 C7 C8 C9 . . . . 81.7(5) ?
    N1 C7 C8 C9 . . . . -97.9(5) ?
    O1 C7 C8 C13 . . . . -96.4(5) ?
    N1 C7 C8 C13 . . . . 84.1(5) ?
    C13 C8 C9 C10 . . . . -1.6(7) ?
    C7 C8 C9 C10 . . . . -179.7(5) ?
    C13 C8 C9 Cl2 . . . . 177.8(3) ?
    C7 C8 C9 Cl2 . . . . -0.3(6) ?
    C8 C9 C10 C11 . . . . 0.9(10) ?
    Cl2 C9 C10 C11 . . . . -178.5(6) ?
    C9 C10 C11 C12 . . . . 0.0(13) ?
    C10 C11 C12 C13 . . . . -0.2(13) ?
    C11 C12 C13 C8 . . . . -0.6(9) ?
    C11 C12 C13 Cl1 . . . . 177.3(6) ?
    C9 C8 C13 C12 . . . . 1.5(7) ?
    C7 C8 C13 C12 . . . . 179.6(4) ?
    C9 C8 C13 Cl1 . . . . -176.4(3) ?
    C7 C8 C13 Cl1 . . . . 1.7(5) ?
    C19 C14 C15 C16 . . . . 0.2(7) ?
    C14 C15 C16 C17 . . . . -0.1(8) ?
    C15 C16 C17 C18 . . . . 0.2(8) ?
    C16 C17 C18 C19 . . . . -0.3(7) ?
    C15 C14 C19 C18 . . . . -0.4(6) ?
    C15 C14 C19 N2 . . . . 176.9(4) ?
    C17 C18 C19 C14 . . . . 0.4(6) ?
    C17 C18 C19 N2 . . . . -176.8(4) ?
    C20 N2 C19 C14 . . . . 158.0(4) ?
    C20 N2 C19 C18 . . . . -24.8(6) ?
    C19 N2 C20 O2 . . . . -0.4(6) ?
    C19 N2 C20 C21 . . . . 179.5(4) ?
    O2 C20 C21 C22 . . . . -91.6(5) ?
    N2 C20 C21 C22 . . . . 88.5(4) ?
    O2 C20 C21 C26 . . . . 86.2(5) ?
    N2 C20 C21 C26 . . . . -93.7(4) ?
    C26 C21 C22 C23 . . . . -0.2(6) ?
    C20 C21 C22 C23 . . . . 177.7(4) ?
    C26 C21 C22 Cl3 . . . . 177.3(3) ?
    C20 C21 C22 Cl3 . . . . -4.9(5) ?
    C21 C22 C23 C24 . . . . -0.8(7) ?
    Cl3 C22 C23 C24 . . . . -178.2(4) ?
    C22 C23 C24 C25 . . . . 1.4(8) ?
    C23 C24 C25 C26 . . . . -1.2(8) ?
    C24 C25 C26 C21 . . . . 0.2(7) ?
    C24 C25 C26 Cl4 . . . . -179.6(4) ?
    C22 C21 C26 C25 . . . . 0.5(6) ?
    C20 C21 C26 C25 . . . . -177.4(4) ?
    C22 C21 C26 Cl4 . . . . -179.8(3) ?
    C20 C21 C26 Cl4 . . . . 2.4(5) ?
loop_
    _geom_hbond_atom_site_label_D
    _geom_hbond_atom_site_label_H
    _geom_hbond_atom_site_label_A
    _geom_hbond_site_symmetry_A
    _geom_hbond_distance_DH
    _geom_hbond_distance_HA
    _geom_hbond_distance_DA
    _geom_hbond_angle_DHA
    N1 H1A O2 2_755 0.86 2.09 2.927(5) 163
    N2 H2B O1 3_765 0.86 1.99 2.830(5) 165
    C1 H1B O1 . 0.93 2.46 2.920(7) 110
    C18 H18A O2 . 0.93 2.41 2.937(6) 116
