# Supplementary material for: 2,6-Dichloro-N-phenyl­benzamide
Source: Acta Crystallogr Sect E Struct Rep Online. 2011 Jun 18;67(Pt 7):o1738. doi: 10.1107/S1600536811019222 (PMC3151959; doi:10.1107/S1600536811019222)
Supplement: Supplementary file 2 [file e-67-o1738-Isup2.hkl]

# 
# h,k,l, Fc-squared, Fo-squared, sigma(Fo-squared) and status flag 
# 
data_I
_shelx_title ' Z in P2(1)/c' 
_shelx_refln_list_code          4 
_shelx_F_calc_maximum      257.55 
_exptl_crystal_F_000      1088.00 
_reflns_d_resolution_high  0.8316 
 
loop_ 
 _symmetry_equiv_pos_as_xyz 
 'x, y, z' 
 '-x, y+1/2, -z+1/2' 
 '-x, -y, -z' 
 'x, -y-1/2, z-1/2' 
 
_cell_length_a    12.3780 
_cell_length_b    11.6570 
_cell_length_c    17.5250 
_cell_angle_alpha  90.000 
_cell_angle_beta   91.430 
_cell_angle_gamma  90.000 
 
_shelx_F_squared_multiplier     1.000 
 
loop_ 
 _refln_index_h 
 _refln_index_k 
 _refln_index_l 
 _refln_F_squared_calc 
 _refln_F_squared_meas 
 _refln_F_squared_sigma 
 _refln_observed_status 
   1   0   0      703.92      851.42     11.82 o 
   2   0   0     1130.73     1049.33     20.62 o 
   3   0   0    19724.11    17842.43    335.78 o 
   4   0   0     3561.00     3447.85     40.16 o 
   5   0   0     1493.56     1598.58     31.06 o 
   6   0   0    14437.56    14391.35     99.49 o 
   7   0   0      137.92      101.76     16.88 o 
   8   0   0        8.57       12.90     13.77 o 
   9   0   0      629.10      598.17     30.17 o 
  10   0   0       15.20       15.58      4.79 o 
  11   0   0      463.80      413.50     30.69 o 
  12   0   0      123.41      135.55     26.79 o 
  13   0   0       24.11       15.03     18.31 o 
  14   0   0       10.75        6.65     16.55 o 
   1   1   0    16851.72    15883.67    227.90 o 
   2   1   0       99.49      101.46      7.36 o 
   3   1   0     4899.19     5232.64     43.96 o 
   4   1   0      192.29      187.14     12.16 o 
   5   1   0     2299.37     2372.00     37.67 o 
   6   1   0     1138.60     1228.20     30.74 o 
   7   1   0      490.66      516.65     23.32 o 
   8   1   0      934.75      981.91     33.99 o 
   9   1   0       16.58       34.51     13.39 o 
  10   1   0        8.40        6.88     18.35 o 
  11   1   0       34.00       63.03     20.72 o 
  12   1   0      139.96      172.95     23.26 o 
  13   1   0        0.04       14.24     18.41 o 
  14   1   0       23.06       15.17     20.33 o 
   0   2   0       93.91       96.20      6.85 o 
   1   2   0     3770.47     3898.35     31.76 o 
   2   2   0     2982.19     3321.01     33.69 o 
   3   2   0     2964.97     2894.40     35.56 o 
   4   2   0       17.24       18.19      8.47 o 
   5   2   0     2631.68     2743.32     41.66 o 
   6   2   0       51.94       64.71     13.36 o 
   7   2   0      289.38      262.13     19.54 o 
   8   2   0       84.99      102.81     16.28 o 
   9   2   0       67.79       73.19     18.30 o 
  10   2   0      194.81      263.08     26.51 o 
  11   2   0       39.99       74.97     21.37 o 
  12   2   0        6.64       11.46     21.04 o 
  13   2   0       44.60       42.77     22.58 o 
  14   2   0        5.53       15.70     19.15 o 
   1   3   0     1290.07     1287.54     21.91 o 
   2   3   0        9.13       18.90      6.87 o 
   3   3   0      371.03      392.39     15.50 o 
   4   3   0        2.58        2.64      8.99 o 
   5   3   0      181.01      199.46     15.05 o 
   6   3   0      444.82      443.13     22.75 o 
   7   3   0      162.20      183.33     19.25 o 
   8   3   0      146.52      172.29     21.51 o 
   9   3   0       58.27       75.95     20.53 o 
  10   3   0       16.80       35.40     22.07 o 
  11   3   0       83.23       83.37     23.36 o 
  12   3   0       26.90       36.95     21.48 o 
  13   3   0        1.42       19.54     21.75 o 
  14   3   0        4.80        5.54      1.50 o 
   0   4   0    10140.90     9363.46     66.42 o 
   1   4   0      117.43       98.81      9.57 o 
   2   4   0     2299.39     2056.03     31.92 o 
   3   4   0     4832.15     4602.37     50.07 o 
   4   4   0     1038.10      987.40     26.46 o 
   5   4   0        9.25       13.80     12.59 o 
   6   4   0      870.39      939.49     31.65 o 
   7   4   0      189.48      231.65     21.84 o 
   8   4   0       92.63      111.24     19.65 o 
   9   4   0      499.67      534.23     34.08 o 
  10   4   0       10.26       17.12     19.85 o 
  11   4   0       13.23       31.56     20.33 o 
  12   4   0       32.19       63.29     20.64 o 
  13   4   0        2.59       12.13     18.58 o 
  14   4   0        1.17        4.32     17.55 o 
   1   5   0       50.24       53.61     10.01 o 
   2   5   0       10.51       12.75      9.13 o 
   3   5   0      371.17      330.66     18.07 o 
   4   5   0     1030.72     1151.68     30.33 o 
   5   5   0     1598.78     1582.42     38.67 o 
   6   5   0      757.26      714.69     29.86 o 
   7   5   0       75.36      118.02     18.40 o 
   8   5   0       16.47       38.96     19.93 o 
   9   5   0        3.34       23.66     19.68 o 
  10   5   0      200.10      181.67     28.66 o 
  11   5   0      247.82      322.03     27.62 o 
  12   5   0        0.58        3.09     18.08 o 
  13   5   0        2.68        3.21      0.59 o 
   0   6   0     1375.78     1435.54     33.17 o 
   1   6   0        3.86        2.58     10.48 o 
   2   6   0      598.05      585.60     22.26 o 
   3   6   0      118.49       92.65     14.97 o 
   4   6   0      733.19      748.85     27.92 o 
   5   6   0      406.71      401.59     23.02 o 
   6   6   0        7.23       14.98     14.98 o 
   7   6   0       99.72      122.60     22.80 o 
   8   6   0       12.29       51.02     17.89 o 
   9   6   0        0.08       27.41     19.63 o 
  10   6   0      160.06      190.98     30.19 o 
  11   6   0       61.62       38.31     22.72 o 
  12   6   0        1.71        8.86     19.71 o 
  13   6   0        7.79       21.37     18.29 o 
   1   7   0      223.39      224.84     17.93 o 
   2   7   0        6.80       18.30     13.96 o 
   3   7   0        0.02       14.04     14.04 o 
   4   7   0      357.47      403.44     23.66 o 
   5   7   0      255.85      234.24     21.85 o 
   6   7   0       81.42      106.35     20.72 o 
   7   7   0       36.62       54.39     19.23 o 
   8   7   0       59.42       61.71     20.46 o 
   9   7   0        6.60       50.08     20.18 o 
  10   7   0        2.49       21.47     18.65 o 
  11   7   0       46.94      112.61     23.39 o 
  12   7   0        5.73       25.79     17.28 o 
   0   8   0      190.64      241.47     20.36 o 
   1   8   0      203.47      194.45     19.38 o 
   2   8   0      104.20      132.06     18.05 o 
   3   8   0       15.70       15.96     15.80 o 
   4   8   0      121.77      137.30     19.64 o 
   5   8   0       30.94       47.38     19.40 o 
   6   8   0        3.41        8.17     17.01 o 
   7   8   0        2.40        2.55     16.67 o 
   8   8   0       71.04       69.17     19.47 o 
   9   8   0        0.51        9.77     19.53 o 
  10   8   0       30.43       14.32     20.94 o 
  11   8   0        0.04       17.90     17.90 o 
  12   8   0        8.85        4.06     18.67 o 
   1   9   0      457.18      484.68     29.88 o 
   2   9   0      305.45      236.13     25.54 o 
   3   9   0        8.73        2.17     17.21 o 
   4   9   0      627.89      618.40     35.23 o 
   5   9   0       68.85       53.01     18.68 o 
   6   9   0      129.74      141.15     22.29 o 
   7   9   0        6.36       26.75     17.16 o 
   8   9   0       25.04       58.23     18.88 o 
   9   9   0        1.91        5.62     17.45 o 
  10   9   0        1.23       15.38     17.90 o 
  11   9   0        0.04       18.80     18.80 o 
   0  10   0      137.70      159.64     25.50 o 
   1  10   0        0.85       22.02     22.02 o 
   2  10   0      370.92      303.61     29.94 o 
   3  10   0       28.46       20.87     17.03 o 
   4  10   0       17.49       36.95     18.14 o 
   5  10   0        1.24        6.61     17.67 o 
   6  10   0       10.22       13.61     18.14 o 
   7  10   0       15.44       27.90     19.12 o 
   8  10   0        8.67       14.12     20.19 o 
   9  10   0        4.50       23.58     16.87 o 
  10  10   0        5.46        2.68     16.72 o 
   1  11   0      207.09      191.19     26.28 o 
   2  11   0        1.70        1.30     18.96 o 
   3  11   0        9.92        6.67     18.35 o 
   4  11   0       15.34        1.45     20.23 o 
   5  11   0        0.02       18.56     18.56 o 
   6  11   0        3.79        2.88     18.97 o 
   7  11   0        0.39       12.64     19.96 o 
   8  11   0       13.64        8.21     18.67 o 
   9  11   0        2.49       20.66     15.11 o 
   0  12   0       17.87       21.85     21.85 o 
   1  12   0        9.22        4.18     19.66 o 
   2  12   0        0.15       22.29     16.91 o 
   3  12   0      121.54      123.69     25.04 o 
   4  12   0        0.22        8.46     18.71 o 
   5  12   0       49.47      102.92     19.32 o 
   6  12   0       34.04        2.70     19.08 o 
   7  12   0       13.60       13.34     19.19 o 
   1  13   0       17.44       41.50     17.02 o 
   2  13   0        0.09        1.36     17.93 o 
   3  13   0        3.09       19.41     19.41 o 
   4  13   0        0.15       14.98     17.43 o 
   5  13   0        0.15       27.94     15.13 o 
   0  14   0       11.24       26.79     16.09 o 
 -14   1   1        0.04       10.94     12.19 o 
 -13   1   1        0.52        5.83     12.94 o 
 -12   1   1       72.36       42.80     14.31 o 
 -11   1   1       17.31        8.81     14.21 o 
 -10   1   1       17.25       29.02     14.73 o 
  -9   1   1       73.09       87.43     15.72 o 
  -8   1   1       61.80       28.12     14.22 o 
  -7   1   1       12.16       13.86     11.15 o 
  -6   1   1      123.33      139.14     13.59 o 
  -5   1   1     3547.75     3535.78     45.10 o 
  -4   1   1     3243.92     3038.42     38.67 o 
  -3   1   1     2087.65     2534.11     32.33 o 
  -2   1   1       57.42       73.87      7.21 o 
  -1   1   1      832.96      926.55     13.16 o 
   0   1   1      159.56      153.52      4.13 o 
   1   1   1      797.82      997.50     15.14 o 
   2   1   1     1348.73     1589.13     21.73 o 
   3   1   1     3110.25     2987.00     33.12 o 
   4   1   1      159.46      148.04     11.16 o 
   5   1   1     2520.28     2418.12     37.33 o 
   6   1   1     1188.41     1132.05     29.38 o 
   7   1   1       42.84       40.65     12.94 o 
   8   1   1      127.33       95.46     16.47 o 
   9   1   1      142.09      173.01     20.60 o 
  10   1   1        0.07       17.97     15.23 o 
  11   1   1        5.32       16.24     19.29 o 
  12   1   1       70.85       69.01     20.51 o 
  13   1   1        0.08        9.79     17.17 o 
  14   1   1        1.23        1.31     19.14 o 
 -14   2   1        4.24        0.00     12.30 o 
 -13   2   1        4.68       14.14     15.01 o 
 -12   2   1        0.48       23.61     13.94 o 
 -11   2   1        0.20        4.01     14.17 o 
 -10   2   1        0.78       38.58     14.26 o 
  -9   2   1      105.23      106.23     19.76 o 
  -8   2   1     1157.32     1101.37     34.17 o 
  -7   2   1     1134.40     1121.67     32.18 o 
  -6   2   1      118.13      111.75     13.06 o 
  -5   2   1      632.52      612.69     20.23 o 
  -4   2   1     2513.89     2669.32     36.97 o 
  -3   2   1     1246.87     1217.01     22.45 o 
  -2   2   1      923.98      814.90     16.56 o 
  -1   2   1     6509.57     6522.39     40.88 o 
   0   2   1     6440.98     6747.23     80.25 o 
   1   2   1       43.23       46.88      6.03 o 
   2   2   1     6556.30     6753.22     48.93 o 
   3   2   1    31104.07    24317.20    419.66 o 
   4   2   1      300.69      308.38     14.57 o 
   5   2   1     5556.07     5489.58     57.04 o 
   6   2   1       31.12       21.19     11.26 o 
   7   2   1      957.82      924.64     30.52 o 
   8   2   1       16.36        0.00     13.73 o 
   9   2   1       60.60       99.41     17.06 o 
  10   2   1      282.29      302.40     26.74 o 
  11   2   1       21.02       20.45     20.45 o 
  12   2   1       97.54      150.56     22.15 o 
  13   2   1        4.23       20.31     20.31 o 
  14   2   1        5.25       12.39     19.07 o 
 -14   3   1        6.81       13.53     11.15 o 
 -13   3   1       11.06       26.20     12.82 o 
 -12   3   1       15.22        6.47     14.68 o 
 -11   3   1        4.64       26.37     16.58 o 
 -10   3   1      135.26      136.52     21.33 o 
  -9   3   1       52.44       25.40     16.98 o 
  -8   3   1      954.33      859.14     31.67 o 
  -7   3   1      278.75      240.69     17.97 o 
  -6   3   1      515.11      577.05     23.38 o 
  -5   3   1     1159.97     1194.62     28.60 o 
  -4   3   1     2906.95     2733.51     38.20 o 
  -3   3   1      301.07      248.99     12.31 o 
  -2   3   1     3365.19     3377.78     35.46 o 
  -1   3   1       44.33       45.95      7.71 o 
   0   3   1     1484.45     1715.27     18.00 o 
   1   3   1     3469.08     3634.38     36.85 o 
   2   3   1     2199.59     2226.43     30.94 o 
   3   3   1      227.01      217.63     12.82 o 
   4   3   1     1247.86     1180.06     27.11 o 
   5   3   1      430.43      446.76     19.36 o 
   6   3   1       62.43       72.35     13.29 o 
   7   3   1      239.98      252.44     19.63 o 
   8   3   1      182.81      189.39     21.10 o 
   9   3   1       45.35       32.18     17.93 o 
  10   3   1        9.03       20.45     20.45 o 
  11   3   1       24.57       45.52     18.79 o 
  12   3   1        0.11       19.81     19.81 o 
  13   3   1       18.88       58.06     19.11 o 
  14   3   1        0.16       20.85     16.53 o 
 -14   4   1        2.95        6.98     12.11 o 
 -13   4   1        8.94        5.46     15.36 o 
 -12   4   1        1.25        5.72     14.74 o 
 -11   4   1       59.05        7.80     19.77 o 
 -10   4   1        1.96       11.85     16.58 o 
  -9   4   1       58.05       30.04     17.49 o 
  -8   4   1        9.74       26.52     15.31 o 
  -7   4   1      348.73      373.47     22.37 o 
  -6   4   1      197.99      238.26     17.04 o 
  -5   4   1     1316.59     1285.11     31.32 o 
  -4   4   1        8.33        6.47      8.92 o 
  -3   4   1      966.16      903.53     22.59 o 
  -2   4   1      358.58      337.19     14.97 o 
  -1   4   1       11.75       11.07      7.84 o 
   0   4   1       27.84       36.12     10.09 o 
   1   4   1      258.13      249.37     12.90 o 
   2   4   1      433.37      370.09     16.13 o 
   3   4   1        4.70       10.63      8.10 o 
   4   4   1      337.56      301.17     17.34 o 
   5   4   1       40.24       64.20     12.23 o 
   6   4   1       67.53       96.01     15.12 o 
   7   4   1      996.50      977.34     34.55 o 
   8   4   1      343.27      314.96     26.09 o 
   9   4   1      381.78      344.26     32.60 o 
  10   4   1        8.62       20.02     20.02 o 
  11   4   1       11.08        9.55     18.58 o 
  12   4   1        0.24        8.74     20.38 o 
  13   4   1        0.08        8.67     18.51 o 
  14   4   1        8.38       40.81     15.27 o 
 -13   5   1        0.23       15.33     15.33 o 
 -12   5   1        0.05       17.46     17.46 o 
 -11   5   1        9.98       19.41     17.54 o 
 -10   5   1        1.57        9.34     18.69 o 
  -9   5   1       88.99      108.17     21.92 o 
  -8   5   1       68.36       59.18     17.95 o 
  -7   5   1      909.13      905.29     33.40 o 
  -6   5   1      140.46      132.02     16.42 o 
  -5   5   1        0.79        7.17     10.82 o 
  -4   5   1      774.39      702.27     24.17 o 
  -3   5   1     1641.64     1660.52     33.74 o 
  -2   5   1      302.74      280.58     15.99 o 
  -1   5   1     9225.39     8705.14     71.48 o 
   0   5   1      234.56      225.24      9.89 o 
   1   5   1      458.92      435.78     17.74 o 
   2   5   1     2366.77     2136.37     36.94 o 
   3   5   1      292.63      283.66     16.97 o 
   4   5   1        2.38       20.93     10.79 o 
   5   5   1       10.90        4.55     12.95 o 
   6   5   1      232.35      215.15     20.56 o 
   7   5   1       27.51       28.80     17.99 o 
   8   5   1      904.04      791.59     36.94 o 
   9   5   1        0.09        3.63     18.32 o 
  10   5   1      221.27      280.06     28.04 o 
  11   5   1       22.63       12.58     20.69 o 
  12   5   1       35.32       33.33     20.62 o 
  13   5   1        1.98       14.26     20.07 o 
 -13   6   1        0.10        5.98     15.13 o 
 -12   6   1        7.76       18.37     18.37 o 
 -11   6   1       19.47       34.37     20.38 o 
 -10   6   1       37.80       58.31     17.25 o 
  -9   6   1       10.94       46.16     16.32 o 
  -8   6   1      127.16      145.35     21.87 o 
  -7   6   1       29.29       40.25     17.42 o 
  -6   6   1      753.99      798.46     32.80 o 
  -5   6   1       25.03       57.43     13.99 o 
  -4   6   1        6.36       12.88     12.88 o 
  -3   6   1       64.37       53.44     13.03 o 
  -2   6   1      498.67      512.20     21.74 o 
  -1   6   1      326.26      321.28     18.45 o 
   0   6   1        7.10        8.80      6.88 o 
   1   6   1       23.91       31.20     10.50 o 
   2   6   1      324.67      397.54     19.25 o 
   3   6   1        6.96       12.61     10.67 o 
   4   6   1       40.76       33.87     12.66 o 
   5   6   1       79.11       73.05     15.54 o 
   6   6   1      702.33      858.89     33.50 o 
   7   6   1      442.42      473.15     30.34 o 
   8   6   1        0.21        9.22     16.72 o 
   9   6   1      166.57      117.65     24.04 o 
  10   6   1      168.63      240.54     25.46 o 
  11   6   1       50.38       21.12     20.49 o 
  12   6   1        0.20       14.20     17.68 o 
  13   6   1        4.43       14.92     17.83 o 
 -12   7   1       14.43        4.14     19.24 o 
 -11   7   1       28.42       54.68     17.37 o 
 -10   7   1       36.77       31.49     20.38 o 
  -9   7   1      100.71      149.39     23.62 o 
  -8   7   1       63.38       71.60     19.83 o 
  -7   7   1      121.70      149.33     24.27 o 
  -6   7   1      264.07      261.17     25.25 o 
  -5   7   1       94.28       85.79     18.34 o 
  -4   7   1       15.12        0.87     14.49 o 
  -3   7   1     1958.97     1907.44     46.41 o 
  -2   7   1     2469.77     2482.20     49.90 o 
  -1   7   1      121.83      120.56     15.91 o 
   0   7   1      495.98      577.53     17.68 o 
   1   7   1      439.77      420.02     23.31 o 
   2   7   1      812.08      822.72     29.35 o 
   3   7   1       84.02       96.64     15.81 o 
   4   7   1       32.38       30.84     15.01 o 
   5   7   1      470.28      464.14     26.39 o 
   6   7   1       13.08        3.20     15.99 o 
   7   7   1      244.35      288.22     23.58 o 
   8   7   1      147.31      152.51     21.55 o 
   9   7   1      506.68      515.62     34.02 o 
  10   7   1       73.65       68.17     19.64 o 
  11   7   1        2.57        2.79     18.49 o 
  12   7   1        1.22        6.84     16.32 o 
 -12   8   1        0.07        7.14     18.42 o 
 -11   8   1       24.08       68.77     17.00 o 
 -10   8   1        0.11        7.90     20.52 o 
  -9   8   1        4.49       19.61     20.14 o 
  -8   8   1       23.89       15.72     21.87 o 
  -7   8   1       10.65       56.69     18.71 o 
  -6   8   1       41.61       15.03     19.25 o 
  -5   8   1      187.23      174.29     23.21 o 
  -4   8   1        0.50        9.63     15.52 o 
  -3   8   1       78.27       62.39     18.06 o 
  -2   8   1        2.69        1.03     15.68 o 
  -1   8   1       65.88       73.46     15.77 o 
   0   8   1       52.52       70.83     24.67 o 
   1   8   1       66.51       68.00     14.57 o 
   2   8   1       75.99       83.05     15.83 o 
   3   8   1        4.03       14.21     14.87 o 
   4   8   1      121.75       90.59     18.79 o 
   5   8   1      340.24      337.84     25.89 o 
   6   8   1       34.10       53.89     15.01 o 
   7   8   1       80.15       98.62     20.16 o 
   8   8   1       30.59       12.93     17.93 o 
   9   8   1       11.73        5.28     18.97 o 
  10   8   1        0.00       16.37     16.08 o 
  11   8   1        0.41        9.44     17.42 o 
  12   8   1       35.23       17.67     17.32 o 
 -11   9   1        0.47       20.97     20.97 o 
 -10   9   1       23.92       11.51     24.17 o 
  -9   9   1        7.74       42.10     22.79 o 
  -8   9   1       17.38       25.19     20.66 o 
  -7   9   1        0.29       31.51     19.27 o 
  -6   9   1        4.79        4.28     19.36 o 
  -5   9   1       44.69       64.76     22.51 o 
  -4   9   1      339.60      440.05     33.19 o 
  -3   9   1       29.58       12.80     22.04 o 
  -2   9   1      588.21      535.42     33.12 o 
  -1   9   1       72.89       87.20     18.50 o 
   0   9   1        0.06        8.68     14.12 o 
   1   9   1       21.76       20.77     16.09 o 
   2   9   1       55.32       83.61     16.86 o 
   3   9   1       77.18      124.44     20.85 o 
   4   9   1      117.33      130.85     22.67 o 
   5   9   1        7.32        1.16     19.08 o 
   6   9   1        0.23        7.53     17.85 o 
   7   9   1       19.01       32.44     16.62 o 
   8   9   1       66.26       58.65     19.34 o 
   9   9   1       36.64       29.63     18.94 o 
  10   9   1       13.25        6.61     18.11 o 
  11   9   1        5.05       16.88     16.88 o 
 -10  10   1        7.37        8.21     20.81 o 
  -9  10   1        9.11        8.50     24.16 o 
  -8  10   1        4.30       18.14     20.76 o 
  -7  10   1        5.94       37.04     20.41 o 
  -6  10   1       61.44       98.66     24.71 o 
  -5  10   1       34.57       52.56     20.26 o 
  -4  10   1       62.20       53.83     18.72 o 
  -3  10   1      334.43      325.13     29.88 o 
  -2  10   1       25.61       24.99     21.00 o 
  -1  10   1      168.31      195.77     25.45 o 
   0  10   1      229.00      284.13     18.79 o 
   1  10   1       17.09        1.17     21.77 o 
   2  10   1      323.64      306.01     28.33 o 
   3  10   1      157.93      128.89     22.07 o 
   4  10   1        4.17        6.25     18.43 o 
   5  10   1       24.69       25.91     18.63 o 
   6  10   1       29.33       17.34     18.13 o 
   7  10   1        8.84       36.43     17.07 o 
   8  10   1       14.98       41.75     15.90 o 
   9  10   1        0.88        6.64     17.17 o 
  10  10   1        0.00        4.94     15.41 o 
  -9  11   1       26.55       62.02     20.82 o 
  -8  11   1       13.44       60.90     19.40 o 
  -7  11   1       11.16       37.76     18.79 o 
  -6  11   1       46.11       72.26     24.14 o 
  -5  11   1       17.43       20.16     20.85 o 
  -4  11   1        1.02       48.75     17.63 o 
  -3  11   1       96.69      113.25     22.04 o 
  -2  11   1        4.72        6.91     18.19 o 
  -1  11   1       50.52       57.23     20.96 o 
   0  11   1        1.78       11.21     13.92 o 
   1  11   1        0.49       40.55     17.65 o 
   2  11   1        7.39        5.36     18.50 o 
   3  11   1        0.21        9.31     18.47 o 
   4  11   1       43.79       82.59     19.74 o 
   5  11   1       15.26       27.32     18.42 o 
   6  11   1        9.51       16.45     18.08 o 
   7  11   1       12.81       14.88     15.85 o 
   8  11   1        0.52       14.37     17.14 o 
   9  11   1        0.01       13.49     15.05 o 
  -7  12   1       11.82        9.36     21.04 o 
  -6  12   1        0.55        7.83     19.66 o 
  -5  12   1       41.17       62.18     20.31 o 
  -4  12   1        0.78       22.07     22.07 o 
  -3  12   1        4.17        0.00     20.44 o 
  -2  12   1       35.51       52.89     19.21 o 
  -1  12   1       61.64       47.65     22.97 o 
   0  12   1       71.99       36.80     16.37 o 
   1  12   1        0.75        1.39     18.93 o 
   2  12   1       19.29        2.73     19.32 o 
   3  12   1        0.78        9.71     17.79 o 
   4  12   1        3.01        6.98     20.78 o 
   5  12   1        0.03        4.17     16.68 o 
   6  12   1       12.27       13.42     19.94 o 
   7  12   1        1.45       14.05     15.95 o 
  -5  13   1        0.00        7.32     15.84 o 
  -4  13   1        0.34        4.38     16.42 o 
  -3  13   1        5.68        2.91     17.75 o 
  -2  13   1        3.55       29.67     16.71 o 
  -1  13   1        1.51       12.53     18.93 o 
   0  13   1       15.82       29.73     12.57 o 
   1  13   1        0.56       17.83     18.25 o 
   2  13   1        8.65       31.44     14.57 o 
   3  13   1        7.30        1.30     16.54 o 
   4  13   1        4.78        2.64     17.34 o 
   5  13   1        7.54       15.44     16.02 o 
 -14   0   2        2.31       10.24     12.36 o 
 -13   0   2        0.05        6.48     14.37 o 
 -12   0   2       15.96       16.22     15.17 o 
 -11   0   2        8.54       24.74     14.26 o 
 -10   0   2       11.12        1.01     13.80 o 
  -9   0   2       80.19       59.26     16.03 o 
  -8   0   2      106.82      104.96     15.66 o 
  -7   0   2      481.21      386.35     10.08 o 
  -6   0   2      324.64      287.57     16.56 o 
  -5   0   2      402.82      383.03     16.22 o 
  -4   0   2     4740.94     4510.98     44.87 o 
  -3   0   2     1997.73     2102.96     28.28 o 
  -2   0   2     4363.35     4545.28     36.47 o 
  -1   0   2       86.68       94.22      7.01 o 
   0   0   2        7.38       11.29      2.86 o 
   1   0   2     9802.31     9987.08    199.48 o 
   2   0   2     6363.15     7292.49     46.86 o 
   3   0   2    10009.45     9913.11     61.15 o 
   4   0   2     1210.84     1155.67     24.30 o 
   5   0   2      269.05      209.33     13.94 o 
   6   0   2     1404.90     1449.10     32.89 o 
   7   0   2      301.80      313.05     18.64 o 
   8   0   2        4.96        3.31     11.41 o 
   9   0   2       22.90       46.54     14.46 o 
  10   0   2       17.79       41.79     15.26 o 
  11   0   2      305.37      366.46     27.18 o 
  12   0   2        0.06        9.03     15.57 o 
  13   0   2        0.11       14.64     17.78 o 
  14   0   2        0.07       19.28     14.64 o 
 -14   1   2        4.96        8.23     13.74 o 
 -13   1   2       13.17       26.24     15.37 o 
 -12   1   2        9.42        7.66     16.11 o 
 -11   1   2       12.87       15.89     16.46 o 
 -10   1   2       54.34       69.74     16.65 o 
  -9   1   2      296.19      259.30     21.01 o 
  -8   1   2      160.68      167.40     17.11 o 
  -7   1   2      345.42      343.70     18.69 o 
  -6   1   2      814.86      877.89     26.04 o 
  -5   1   2      555.33      594.85     20.36 o 
  -4   1   2     1011.51      985.39     23.12 o 
  -3   1   2    15965.16    15031.46    330.17 o 
  -2   1   2    13038.56    13612.32    278.81 o 
  -1   1   2       26.03       18.73      4.82 o 
   0   1   2     1528.49     1813.66     26.99 o 
   1   1   2     1567.08     2013.90     23.21 o 
   2   1   2     8170.40     8466.91     51.36 o 
   3   1   2       56.82       53.88      8.05 o 
   4   1   2     2247.84     2235.75     32.49 o 
   5   1   2       33.33       40.56      9.37 o 
   6   1   2      287.22      303.53     16.55 o 
   7   1   2      161.23      168.12     15.87 o 
   8   1   2      123.56      168.50     16.60 o 
   9   1   2        4.86       19.67     14.01 o 
  10   1   2       54.43       88.38     19.79 o 
  11   1   2        0.58        3.81     17.40 o 
  12   1   2       10.91       13.38     18.47 o 
  13   1   2       40.51       37.08     18.82 o 
  14   1   2        3.23        9.26     15.94 o 
 -14   2   2       17.86        4.14     15.10 o 
 -13   2   2        0.28       14.99     14.99 o 
 -12   2   2       39.14       37.82     15.02 o 
 -11   2   2       23.71       24.81     13.97 o 
 -10   2   2       14.30       25.39     16.68 o 
  -9   2   2      275.61      286.28     22.89 o 
  -8   2   2      111.01      116.55     17.75 o 
  -7   2   2        0.08        9.01     11.30 o 
  -6   2   2     1587.33     1586.55     34.98 o 
  -5   2   2      335.38      316.05     17.46 o 
  -4   2   2     2075.68     2125.94     33.86 o 
  -3   2   2      659.08      716.59     18.53 o 
  -2   2   2     3381.92     3209.61     32.44 o 
  -1   2   2     3890.31     3692.85     31.92 o 
   0   2   2     2644.11     2852.78     48.16 o 
   1   2   2     2198.78     2816.91     30.20 o 
   2   2   2     7096.85     8290.89     56.41 o 
   3   2   2     5483.85     5550.55     49.88 o 
   4   2   2      204.93      206.23     13.07 o 
   5   2   2     2947.95     2945.21     43.08 o 
   6   2   2        5.68        3.22      9.52 o 
   7   2   2      643.61      557.96     25.03 o 
   8   2   2       24.04       16.68     13.05 o 
   9   2   2        6.27       29.38     14.78 o 
  10   2   2        8.75        5.75     14.55 o 
  11   2   2        4.30       10.20     18.07 o 
  12   2   2       10.94       16.40     18.00 o 
  13   2   2       14.63       20.62     20.62 o 
  14   2   2        1.52        8.13     18.98 o 
 -14   3   2       18.83       40.64     13.80 o 
 -13   3   2       13.87       14.38     13.80 o 
 -12   3   2        5.92       37.32     14.74 o 
 -11   3   2        7.44        3.27     15.21 o 
 -10   3   2      337.91      450.48     29.18 o 
  -9   3   2      724.69      672.66     31.99 o 
  -8   3   2      132.40      140.38     17.73 o 
  -7   3   2      482.52      506.15     23.81 o 
  -6   3   2     1324.20     1369.46     33.74 o 
  -5   3   2      532.63      510.01     20.64 o 
  -4   3   2       70.82       85.79     10.07 o 
  -3   3   2      227.76      208.37     11.69 o 
  -2   3   2      548.63      540.59     15.45 o 
  -1   3   2      282.08      317.22     12.74 o 
   0   3   2    16378.36    14183.70    500.85 o 
   1   3   2     4296.56     4374.71     41.45 o 
   2   3   2    13345.01    12848.39     75.50 o 
   3   3   2      118.00      154.02     11.75 o 
   4   3   2     4189.22     4255.19     50.57 o 
   5   3   2      326.68      300.85     17.06 o 
   6   3   2      255.78      249.27     18.13 o 
   7   3   2        1.40        7.27     12.21 o 
   8   3   2      212.70      223.14     21.22 o 
   9   3   2       18.41       36.02     15.72 o 
  10   3   2       46.02       71.44     18.49 o 
  11   3   2       45.79       41.95     18.88 o 
  12   3   2        4.01       16.77     17.41 o 
  13   3   2       13.33       38.20     16.10 o 
  14   3   2        0.64        4.04     17.55 o 
 -14   4   2        0.41       13.99     12.34 o 
 -13   4   2        0.06       33.21     12.46 o 
 -12   4   2        0.01        9.27     15.44 o 
 -11   4   2      111.66      123.37     19.36 o 
 -10   4   2        6.53       30.66     15.93 o 
  -9   4   2      102.08       88.37     17.63 o 
  -8   4   2       48.67       59.38     16.71 o 
  -7   4   2        9.55        2.56     12.96 o 
  -6   4   2        7.37        5.89     10.97 o 
  -5   4   2     1034.64      996.92     27.55 o 
  -4   4   2       18.35        9.36      8.59 o 
  -3   4   2        7.26        3.35      8.54 o 
  -2   4   2     1240.26     1114.78     24.06 o 
  -1   4   2       94.33       90.76     10.01 o 
   0   4   2       46.45       44.81      6.16 o 
   1   4   2       25.63       34.65      8.78 o 
   2   4   2     6847.07     6205.37      9.17 o 
   3   4   2      729.90      702.36     22.55 o 
   4   4   2     2009.19     2111.27     38.75 o 
   5   4   2      575.77      627.73     24.61 o 
   6   4   2      298.43      296.61     20.92 o 
   7   4   2      118.27      106.82     17.92 o 
   8   4   2     1556.70     1651.59     45.64 o 
   9   4   2       86.63      116.94     20.48 o 
  10   4   2       42.57       24.77     19.54 o 
  11   4   2       41.95       33.56     21.56 o 
  12   4   2       26.20       77.26     20.71 o 
  13   4   2        1.98        5.64     18.48 o 
  14   4   2        0.25       11.86     14.84 o 
 -13   5   2        2.44       21.20     11.96 o 
 -12   5   2        9.37       11.78     16.34 o 
 -11   5   2        0.07        3.52     15.89 o 
 -10   5   2      910.81      796.62     36.94 o 
  -9   5   2       73.26       83.96     18.09 o 
  -8   5   2      852.52      858.33     36.44 o 
  -7   5   2      545.40      479.52     26.59 o 
  -6   5   2        7.36        7.36     11.19 o 
  -5   5   2        8.26        7.24     11.18 o 
  -4   5   2     4085.99     3767.37     51.91 o 
  -3   5   2     1395.00     1418.10     31.55 o 
  -2   5   2       94.18       88.01     10.92 o 
  -1   5   2     1585.07     1440.97     30.15 o 
   0   5   2       46.84       53.65      6.79 o 
   1   5   2     8488.25     7988.03     68.91 o 
   2   5   2        4.74        6.30      9.53 o 
   3   5   2      533.79      534.21     22.14 o 
   4   5   2     5397.84     5449.89     64.39 o 
   5   5   2      543.19      508.08     24.13 o 
   6   5   2       23.04       39.46     13.09 o 
   7   5   2     2115.05     1887.14     48.58 o 
   8   5   2      124.47      190.62     22.38 o 
   9   5   2      559.10      545.39     31.68 o 
  10   5   2      589.50      663.19     34.50 o 
  11   5   2        3.90       36.61     18.14 o 
  12   5   2        2.25        9.80     18.12 o 
  13   5   2        4.08        0.00     17.72 o 
 -13   6   2        4.42        4.48     13.75 o 
 -12   6   2       26.34        9.67     17.98 o 
 -11   6   2        9.41       16.10     16.10 o 
 -10   6   2       49.70       53.15     19.14 o 
  -9   6   2       68.55       76.99     19.65 o 
  -8   6   2        9.80        7.71     17.72 o 
  -7   6   2       11.16       29.45     15.55 o 
  -6   6   2      943.38      921.15     35.57 o 
  -5   6   2       17.88       12.54     13.52 o 
  -4   6   2     1033.64      867.45     30.61 o 
  -3   6   2      210.84      176.26     15.25 o 
  -2   6   2       26.09        6.77     11.13 o 
  -1   6   2      216.96      182.98     15.25 o 
   0   6   2       26.68       30.46      7.77 o 
   1   6   2       66.84       50.88     13.16 o 
   2   6   2     2684.41     2488.00     44.61 o 
   3   6   2       82.40       81.59     13.94 o 
   4   6   2      117.14      112.59     15.15 o 
   5   6   2      395.01      409.57     24.13 o 
   6   6   2       15.89       12.21     16.89 o 
   7   6   2       27.61       58.04     18.73 o 
   8   6   2      131.47       84.81     22.45 o 
   9   6   2        8.79       18.69     18.69 o 
  10   6   2       56.17       54.93     19.42 o 
  11   6   2       13.54       38.06     17.52 o 
  12   6   2        1.39        2.76     16.45 o 
  13   6   2        1.67       11.64     13.68 o 
 -12   7   2       32.86       56.93     16.78 o 
 -11   7   2       27.57       10.51     19.91 o 
 -10   7   2        6.84       17.23     17.69 o 
  -9   7   2      265.63      312.33     28.10 o 
  -8   7   2       19.25       18.52     16.68 o 
  -7   7   2       17.56       11.46     20.00 o 
  -6   7   2       33.85       30.79     17.27 o 
  -5   7   2      130.57      118.19     18.65 o 
  -4   7   2       98.36       74.75     16.92 o 
  -3   7   2      180.25      165.84     19.25 o 
  -2   7   2       37.12       28.87     13.36 o 
  -1   7   2      432.01      431.70     22.65 o 
   0   7   2        1.96        2.09      8.61 o 
   1   7   2      193.29      159.90     17.49 o 
   2   7   2      307.45      279.65     21.38 o 
   3   7   2      192.88      172.00     16.95 o 
   4   7   2      189.04      177.99     18.94 o 
   5   7   2       17.86       29.87     14.77 o 
   6   7   2       44.03       10.30     20.27 o 
   7   7   2       24.83       11.23     16.85 o 
   8   7   2       25.16       15.61     16.90 o 
   9   7   2       78.56       91.35     21.49 o 
  10   7   2       22.40       31.67     18.56 o 
  11   7   2       11.75       45.53     18.07 o 
  12   7   2        0.04       16.88     18.25 o 
 -12   8   2        2.15       17.25     16.69 o 
 -11   8   2       54.79       66.28     20.75 o 
 -10   8   2        0.18       16.89     18.25 o 
  -9   8   2        2.08        4.24     20.24 o 
  -8   8   2      113.48      157.25     25.19 o 
  -7   8   2       45.41       23.33     19.83 o 
  -6   8   2        0.02       10.94     18.00 o 
  -5   8   2       90.59       91.87     23.67 o 
  -4   8   2       18.04        8.49     17.31 o 
  -3   8   2       94.93      130.79     18.61 o 
  -2   8   2       49.71       46.19     17.20 o 
  -1   8   2      318.64      354.88     25.03 o 
   0   8   2        0.30        1.40     10.82 o 
   1   8   2        0.73        8.06     14.98 o 
   2   8   2      114.28      107.01     19.89 o 
   3   8   2        3.75        5.77     14.18 o 
   4   8   2       31.01       27.30     16.54 o 
   5   8   2       27.93       31.11     17.38 o 
   6   8   2        5.74        6.90     16.76 o 
   7   8   2        1.41        8.40     14.70 o 
   8   8   2       39.36       54.11     18.81 o 
   9   8   2        2.31        6.44     18.87 o 
  10   8   2        5.90        3.91     17.76 o 
  11   8   2        2.81       18.97     18.97 o 
  12   8   2        6.04       15.59     15.81 o 
 -11   9   2        8.21        0.00     17.25 o 
 -10   9   2       30.77       26.21     20.41 o 
  -9   9   2        4.32        4.31      1.02 o 
  -8   9   2        0.40       11.92     18.23 o 
  -7   9   2       52.24        7.23     22.03 o 
  -6   9   2       54.14       65.53     22.50 o 
  -5   9   2        2.31       20.31     20.31 o 
  -4   9   2      138.00      130.70     23.79 o 
  -3   9   2      194.80      246.94     23.95 o 
  -2   9   2        0.53       18.63     18.63 o 
  -1   9   2      351.37      354.94     26.70 o 
   0   9   2      252.51      281.80     18.00 o 
   1   9   2       53.66       69.13     18.82 o 
   2   9   2       63.67       44.71     17.28 o 
   3   9   2      255.32      261.28     24.73 o 
   4   9   2       22.83       31.93     19.03 o 
   5   9   2       95.24       96.19     19.83 o 
   6   9   2       23.63       19.78     16.71 o 
   7   9   2      162.20      178.54     24.62 o 
   8   9   2        0.67        9.06     17.97 o 
   9   9   2        4.29        3.89     17.62 o 
  10   9   2       36.91       19.03     18.27 o 
  11   9   2        0.00        5.94     14.30 o 
 -10  10   2        7.95       10.07     18.94 o 
  -9  10   2       27.42       83.85     21.49 o 
  -8  10   2        0.06        1.47     19.74 o 
  -7  10   2       35.48        4.62     24.16 o 
  -6  10   2       84.41      109.79     24.73 o 
  -5  10   2        0.01       12.70     19.57 o 
  -4  10   2      146.46      198.39     24.16 o 
  -3  10   2       32.02       82.34     20.41 o 
  -2  10   2       85.19       74.25     22.19 o 
  -1  10   2        9.57       13.16     19.07 o 
   0  10   2      300.74      323.06     20.83 o 
   1  10   2       36.43       80.89     21.30 o 
   2  10   2       13.25       15.57     18.40 o 
   3  10   2       86.33       33.10     22.56 o 
   4  10   2        2.44        1.30     17.41 o 
   5  10   2        4.92       46.39     17.22 o 
   6  10   2       76.97       78.64     19.73 o 
   7  10   2        0.91       29.05     16.00 o 
   8  10   2        0.90        1.24     15.60 o 
   9  10   2        0.15       22.75     16.66 o 
  10  10   2        0.01        8.29     14.17 o 
  -9  11   2       33.26       49.74     18.89 o 
  -8  11   2        7.61       32.36     19.14 o 
  -7  11   2        1.20       28.15     17.18 o 
  -6  11   2       24.02       22.65     22.65 o 
  -5  11   2        3.96       31.61     18.15 o 
  -4  11   2        4.29        7.24     19.88 o 
  -3  11   2       96.82       54.43     22.61 o 
  -2  11   2        9.81        2.66     18.93 o 
  -1  11   2       55.42       52.99     20.24 o 
   0  11   2      117.31      173.43     16.74 o 
   1  11   2      160.01      158.25     23.86 o 
   2  11   2       18.49       21.10     19.32 o 
   3  11   2       39.23       39.91     21.15 o 
   4  11   2        7.94       29.58     18.21 o 
   5  11   2       11.86       13.54     17.75 o 
   6  11   2        1.38       24.18     15.45 o 
   7  11   2        1.33       18.39     15.19 o 
   8  11   2       13.91       11.36     15.96 o 
   9  11   2        1.43        1.16     14.95 o 
  -7  12   2        8.63       34.39     20.39 o 
  -6  12   2        2.19       16.81     18.87 o 
  -5  12   2        0.11       12.05     19.67 o 
  -4  12   2       15.69       11.93     20.61 o 
  -3  12   2       14.89       15.87     21.32 o 
  -2  12   2        0.76        4.19     18.63 o 
  -1  12   2       37.69       43.30     19.95 o 
   0  12   2       64.47       90.90     15.37 o 
   1  12   2        3.10       17.99     18.76 o 
   2  12   2       20.33       13.86     19.87 o 
   3  12   2        2.42       16.52     18.73 o 
   4  12   2        5.15       17.83     18.12 o 
   5  12   2        0.15       18.87     18.87 o 
   6  12   2       35.22       33.99     19.83 o 
   7  12   2        1.40        0.00     14.54 o 
  -5  13   2        0.59        4.26     17.82 o 
  -4  13   2        8.86        0.00     18.07 o 
  -3  13   2        5.47       21.26     17.18 o 
  -2  13   2        0.39        2.75     18.97 o 
  -1  13   2        0.01        6.88     16.93 o 
   0  13   2        7.89       10.95     26.11 o 
   1  13   2        1.29       12.35     19.41 o 
   2  13   2       14.59       17.70     15.70 o 
   3  13   2        0.75       17.41     14.70 o 
   4  13   2        9.46       27.52     15.85 o 
   5  13   2        0.32        7.55     15.45 o 
 -14   1   3       51.86       49.56     17.64 o 
 -13   1   3       59.23       44.74     17.51 o 
 -12   1   3       37.05       41.57     16.03 o 
 -11   1   3        4.82        7.60     16.05 o 
 -10   1   3        2.66       12.00     13.64 o 
  -9   1   3        5.03        0.92     13.26 o 
  -8   1   3       13.18       12.29     12.29 o 
  -7   1   3      162.67      117.89     15.64 o 
  -6   1   3      598.37      504.35     20.98 o 
  -5   1   3     1279.22     1306.49     28.94 o 
  -4   1   3     1825.34     1686.35     30.41 o 
  -3   1   3     3823.65     4365.15     44.92 o 
  -2   1   3     1687.64     2039.29     28.31 o 
  -1   1   3    18117.92    16796.40    278.37 o 
   0   1   3    10707.11    10986.17    182.25 o 
   1   1   3      296.85      345.73     12.12 o 
   2   1   3        2.03       16.62      7.09 o 
   3   1   3    16104.85    12454.57    294.84 o 
   4   1   3       62.36       72.04      9.03 o 
   5   1   3      969.51      869.23     24.17 o 
   6   1   3      974.12      929.82     26.98 o 
   7   1   3       71.40       59.32     13.40 o 
   8   1   3        0.78        0.81     11.99 o 
   9   1   3       21.07       22.69     15.13 o 
  10   1   3       26.94       24.61     19.15 o 
  11   1   3        5.95       34.70     15.96 o 
  12   1   3        4.81        6.71     18.58 o 
  13   1   3        3.95        5.46     20.26 o 
  14   1   3        5.62       14.36     14.24 o 
 -14   2   3       31.04       42.61     14.40 o 
 -13   2   3        2.65        7.78     14.85 o 
 -12   2   3       23.21       38.41     15.76 o 
 -11   2   3      388.02      409.64     27.22 o 
 -10   2   3        6.51        2.11     15.99 o 
  -9   2   3       12.35       17.03     15.78 o 
  -8   2   3        3.45        6.90     12.99 o 
  -7   2   3     1318.66     1212.91     33.69 o 
  -6   2   3      220.62      232.59     18.37 o 
  -5   2   3      699.63      761.07     24.06 o 
  -4   2   3      487.38      515.78     18.33 o 
  -3   2   3        0.73        4.70      6.97 o 
  -2   2   3      141.63      125.76      9.83 o 
  -1   2   3     3521.66     3149.65     31.28 o 
   0   2   3    18402.84    16076.06    594.70 o 
   1   2   3    31205.53    25837.06    397.60 o 
   2   2   3     2159.37     2443.28     33.07 o 
   3   2   3      335.79      326.56     15.09 o 
   4   2   3     2035.69     2014.83     33.61 o 
   5   2   3     2840.59     2637.27     40.95 o 
   6   2   3      657.90      689.35     24.44 o 
   7   2   3     1093.27     1073.41     32.76 o 
   8   2   3      217.40      258.65     18.83 o 
   9   2   3       81.02       62.82     17.48 o 
  10   2   3      110.85       95.19     22.06 o 
  11   2   3        3.91        0.00     18.32 o 
  12   2   3       22.46       14.90     19.29 o 
  13   2   3        1.14       20.02     20.02 o 
  14   2   3       24.44       11.85     20.07 o 
 -14   3   3        0.28        0.22     10.31 o 
 -13   3   3        0.53        8.83     13.65 o 
 -12   3   3        1.27       15.88     15.88 o 
 -11   3   3        0.58        8.94     15.90 o 
 -10   3   3      195.78      157.96     21.96 o 
  -9   3   3       24.54        8.91     16.88 o 
  -8   3   3       29.47       33.96     15.06 o 
  -7   3   3      209.68      225.45     18.55 o 
  -6   3   3       67.06       58.83     13.77 o 
  -5   3   3       10.43        6.20     10.62 o 
  -4   3   3     3679.63     3464.20     44.25 o 
  -3   3   3     1702.95     1534.23     27.47 o 
  -2   3   3       96.56       76.45      8.42 o 
  -1   3   3      414.11      381.72     14.21 o 
   0   3   3     9499.83     8671.23     42.77 o 
   1   3   3       96.07       86.58      9.55 o 
   2   3   3     1520.04     1646.17     29.06 o 
   3   3   3     1207.87     1271.28     27.46 o 
   4   3   3      102.71      118.48     12.88 o 
   5   3   3      385.70      370.14     18.75 o 
   6   3   3      179.32      193.82     16.61 o 
   7   3   3       59.81       74.00     14.81 o 
   8   3   3       41.80       62.16     15.75 o 
   9   3   3      118.19      167.74     20.70 o 
  10   3   3        2.38       41.42     19.38 o 
  11   3   3        2.64       19.20     19.20 o 
  12   3   3       18.83       60.29     16.12 o 
  13   3   3       17.28       38.72     17.81 o 
  14   3   3        0.09       11.75     16.47 o 
 -14   4   3        0.00        0.99     12.23 o 
 -13   4   3       12.82        3.32     13.40 o 
 -12   4   3       21.55       27.64     14.65 o 
 -11   4   3       20.22       29.73     15.99 o 
 -10   4   3       14.13       17.49     17.49 o 
  -9   4   3      918.25      883.15     35.81 o 
  -8   4   3      321.40      315.71     23.88 o 
  -7   4   3      227.93      206.81     17.01 o 
  -6   4   3      225.22      248.38     17.72 o 
  -5   4   3      110.31       88.57     13.35 o 
  -4   4   3     3296.91     3134.80     44.67 o 
  -3   4   3    14911.21    13218.82     83.17 o 
  -2   4   3     1404.13     1395.42     27.30 o 
  -1   4   3     8650.26     8179.02     61.84 o 
   0   4   3       89.33       89.25      7.43 o 
   1   4   3     1699.82     1561.81     28.85 o 
   2   4   3     1574.50     1204.41      9.61 o 
   3   4   3      677.34      791.83     23.70 o 
   4   4   3      373.42      368.68     18.51 o 
   5   4   3     1441.17     1462.40     36.44 o 
   6   4   3       72.75       79.80     15.10 o 
   7   4   3      349.21      296.09     22.95 o 
   8   4   3       39.57        1.99     19.17 o 
   9   4   3      505.03      534.57     31.26 o 
  10   4   3       76.18       25.58     22.63 o 
  11   4   3        2.12       22.32     19.30 o 
  12   4   3        1.57       18.79     18.79 o 
  13   4   3        0.21       39.53     15.30 o 
  14   4   3        2.17       13.93     16.89 o 
 -13   5   3        0.11       13.15     12.63 o 
 -12   5   3       14.83       17.51     15.02 o 
 -11   5   3       41.09       43.75     16.19 o 
 -10   5   3        0.91       35.76     16.54 o 
  -9   5   3       78.64       98.37     18.40 o 
  -8   5   3       54.15       47.57     16.29 o 
  -7   5   3      188.48      249.07     22.02 o 
  -6   5   3       14.67        9.09     11.81 o 
  -5   5   3      192.27      191.98     16.19 o 
  -4   5   3      241.25      213.69     16.54 o 
  -3   5   3       98.32      102.31     12.00 o 
  -2   5   3       33.93       38.49     10.44 o 
  -1   5   3      511.83      465.23     18.93 o 
   0   5   3       68.66       72.47      8.17 o 
   1   5   3       16.36        3.36      9.27 o 
   2   5   3       72.29       59.51     11.58 o 
   3   5   3       97.63       72.13     13.11 o 
   4   5   3     1895.90     1753.84     39.59 o 
   5   5   3      535.47      551.22     25.06 o 
   6   5   3      130.86      118.32     17.50 o 
   7   5   3     1035.55     1152.85     39.99 o 
   8   5   3        1.11        5.28     18.32 o 
   9   5   3       13.20        9.31     19.78 o 
  10   5   3       25.99       37.64     22.42 o 
  11   5   3        6.05       11.98     17.67 o 
  12   5   3       19.39       14.98     16.54 o 
  13   5   3        6.19        7.94     16.14 o 
 -13   6   3       14.08        3.21     13.16 o 
 -12   6   3        1.11        2.41     16.12 o 
 -11   6   3       49.45       28.26     17.20 o 
 -10   6   3       17.26       12.20     18.45 o 
  -9   6   3       22.57       31.90     16.97 o 
  -8   6   3        4.58        7.78     17.17 o 
  -7   6   3       33.44       48.97     17.36 o 
  -6   6   3       45.33       44.58     14.69 o 
  -5   6   3        7.50        3.39     13.41 o 
  -4   6   3      165.09      200.33     18.51 o 
  -3   6   3      769.63      728.84     25.72 o 
  -2   6   3      383.77      432.93     20.54 o 
  -1   6   3       19.92       50.10     10.89 o 
   0   6   3      839.01      819.03     19.06 o 
   1   6   3      212.33      189.61     15.32 o 
   2   6   3      128.56      133.48     14.24 o 
   3   6   3      165.50      178.98     17.35 o 
   4   6   3        6.98       22.36     11.51 o 
   5   6   3        2.01        0.00     12.76 o 
   6   6   3      341.19      305.54     24.71 o 
   7   6   3       24.01       12.54     18.30 o 
   8   6   3       85.39       77.69     20.03 o 
   9   6   3       42.31       71.30     18.66 o 
  10   6   3       27.25       44.80     17.71 o 
  11   6   3       98.17       79.38     22.21 o 
  12   6   3       23.75       17.16     19.14 o 
  13   6   3        0.24        9.90     14.33 o 
 -12   7   3        1.71       14.37     16.55 o 
 -11   7   3        2.11        7.61     16.55 o 
 -10   7   3       88.14       45.46     22.65 o 
  -9   7   3       14.40       21.07     21.07 o 
  -8   7   3       19.24        2.48     19.97 o 
  -7   7   3       22.17        6.90     18.82 o 
  -6   7   3      114.04      111.63     20.23 o 
  -5   7   3       23.60       41.19     15.41 o 
  -4   7   3        5.85       13.59     13.59 o 
  -3   7   3      134.65      125.71     17.40 o 
  -2   7   3       86.81       80.12     14.68 o 
  -1   7   3      954.74      933.21     30.23 o 
   0   7   3      523.23      512.06     27.02 o 
   1   7   3       53.38       60.17     15.81 o 
   2   7   3      431.04      434.81     24.39 o 
   3   7   3      232.12      239.14     19.21 o 
   4   7   3       30.90       43.52     14.12 o 
   5   7   3       19.25       17.15     17.15 o 
   6   7   3        5.17        5.27     16.77 o 
   7   7   3      122.30      134.30     20.95 o 
   8   7   3      113.79      102.27     21.59 o 
   9   7   3      335.07      362.00     28.21 o 
  10   7   3        0.62       17.15     17.15 o 
  11   7   3        4.68        3.89     17.28 o 
  12   7   3        0.11        2.50     15.66 o 
 -12   8   3       27.96        4.71     17.54 o 
 -11   8   3        2.40       20.87     17.93 o 
 -10   8   3       18.20        1.30     18.59 o 
  -9   8   3       97.37      116.99     22.93 o 
  -8   8   3        2.10       14.83     18.00 o 
  -7   8   3      375.97      331.34     29.67 o 
  -6   8   3      143.36      160.85     23.90 o 
  -5   8   3      480.94      474.59     30.04 o 
  -4   8   3      321.20      287.49     27.15 o 
  -3   8   3       40.26       18.90     16.20 o 
  -2   8   3      110.89       91.33     18.70 o 
  -1   8   3     2288.36     2268.21     51.65 o 
   0   8   3      133.05      125.58     13.78 o 
   1   8   3      622.37      539.69     30.17 o 
   2   8   3      394.27      379.88     26.57 o 
   3   8   3        7.77       28.27     14.13 o 
   4   8   3      541.71      572.29     30.78 o 
   5   8   3      274.65      222.96     23.30 o 
   6   8   3      146.39      116.38     22.21 o 
   7   8   3      136.53      138.74     22.80 o 
   8   8   3       23.05        3.67     19.09 o 
   9   8   3        0.02       19.83     19.83 o 
  10   8   3       13.97       15.30     15.97 o 
  11   8   3        5.78        8.66     15.76 o 
 -11   9   3        1.56        6.51     15.75 o 
 -10   9   3        9.81       47.56     19.22 o 
  -9   9   3        8.75       28.91     17.54 o 
  -8   9   3      106.56      101.35     23.73 o 
  -7   9   3       64.95       53.68     23.32 o 
  -6   9   3      170.86      172.67     24.10 o 
  -5   9   3       23.96        2.62     17.84 o 
  -4   9   3      320.05      297.14     30.37 o 
  -3   9   3       74.63       81.47     19.55 o 
  -2   9   3       13.08       19.83     16.10 o 
  -1   9   3        0.12       17.61     17.61 o 
   0   9   3       42.81       23.77     12.85 o 
   1   9   3      289.88      342.34     26.89 o 
   2   9   3       31.80       33.44     18.22 o 
   3   9   3      120.33       74.32     21.47 o 
   4   9   3      392.48      399.86     28.23 o 
   5   9   3       32.00       17.81     17.65 o 
   6   9   3        2.22       13.60     15.96 o 
   7   9   3       76.55       89.63     22.07 o 
   8   9   3       63.62       65.12     20.17 o 
   9   9   3       13.01       18.56     18.56 o 
  10   9   3       30.79       65.04     16.47 o 
  11   9   3        4.08        1.14     14.56 o 
 -10  10   3        4.40        4.15     18.21 o 
  -9  10   3       54.59       64.65     22.26 o 
  -8  10   3       11.11        7.54     20.90 o 
  -7  10   3        6.78        0.00     21.10 o 
  -6  10   3       53.49       65.83     21.04 o 
  -5  10   3        0.91       16.92     15.37 o 
  -4  10   3        9.26       20.16     18.79 o 
  -3  10   3       84.67       77.23     22.04 o 
  -2  10   3      541.89      578.19     33.82 o 
  -1  10   3       44.25       71.39     20.95 o 
   0  10   3      224.16      227.50     18.17 o 
   1  10   3      285.53      250.75     28.98 o 
   2  10   3      190.57      220.78     24.55 o 
   3  10   3      150.12      181.70     25.82 o 
   4  10   3      298.94      237.12     25.91 o 
   5  10   3       21.31       39.87     17.58 o 
   6  10   3       49.98       62.35     19.63 o 
   7  10   3       73.51       71.35     17.12 o 
   8  10   3       10.56       12.81     18.36 o 
   9  10   3       71.74       64.96     18.68 o 
  10  10   3        0.94       12.51     14.16 o 
  -9  11   3        3.02        2.78     16.19 o 
  -8  11   3        7.53       26.76     18.93 o 
  -7  11   3        0.07        6.15     20.14 o 
  -6  11   3        0.56        9.16     19.29 o 
  -5  11   3       26.23       40.11     20.71 o 
  -4  11   3        0.29       37.41     20.36 o 
  -3  11   3       45.99       57.18     22.80 o 
  -2  11   3      128.22      150.50     25.31 o 
  -1  11   3        0.17       16.00     18.93 o 
   0  11   3       29.45       38.50     14.89 o 
   1  11   3       61.71       57.87     21.44 o 
   2  11   3       62.14       55.58     21.24 o 
   3  11   3        8.81       14.63     17.46 o 
   4  11   3        0.03       20.10     16.26 o 
   5  11   3       25.15       69.65     19.92 o 
   6  11   3        9.68        5.29     17.72 o 
   7  11   3        8.87       23.21     17.28 o 
   8  11   3        7.96        8.58     16.48 o 
  -7  12   3        0.09        4.41     16.82 o 
  -6  12   3        0.57       26.73     18.59 o 
  -5  12   3        0.03       29.76     16.07 o 
  -4  12   3        7.28       14.74     17.48 o 
  -3  12   3       11.31       22.98     18.24 o 
  -2  12   3       15.92       29.77     20.71 o 
  -1  12   3        5.64        0.00     20.52 o 
   0  12   3       15.13        1.37     26.35 o 
   1  12   3       69.97       84.10     19.48 o 
   2  12   3       22.77       31.70     18.76 o 
   3  12   3        0.99       28.77     17.29 o 
   4  12   3        4.38        1.40     18.62 o 
   5  12   3        9.81        1.32     17.47 o 
   6  12   3        3.86       29.38     15.92 o 
   7  12   3       17.54       12.00     16.51 o 
  -5  13   3       16.13       21.59     21.59 o 
  -4  13   3        0.01        8.38     16.87 o 
  -3  13   3        0.79        1.33     17.40 o 
  -2  13   3        1.21       34.78     16.37 o 
  -1  13   3        6.46       23.49     18.46 o 
   0  13   3        9.34        4.77     13.60 o 
   1  13   3       29.47       28.63     18.73 o 
   2  13   3        0.48       10.74     16.89 o 
   3  13   3       22.59        2.66     16.69 o 
   4  13   3        0.05        3.84     16.54 o 
   5  13   3        2.12        1.22     17.07 o 
 -14   0   4       19.15        7.58     13.82 o 
 -13   0   4        7.63       16.55     16.55 o 
 -12   0   4        1.34       19.42     14.83 o 
 -11   0   4      126.38      103.53     17.67 o 
 -10   0   4      152.68      152.16     21.12 o 
  -9   0   4       22.74       14.53     15.59 o 
  -8   0   4     1745.78     1735.35     41.36 o 
  -7   0   4      158.76      155.37     16.29 o 
  -6   0   4      471.35      493.87     21.01 o 
  -5   0   4      470.17      533.64     19.27 o 
  -4   0   4     2448.50     2297.29     34.20 o 
  -3   0   4    13537.09    13350.42     75.36 o 
  -2   0   4      573.17      589.29     16.72 o 
  -1   0   4    10922.11    11988.26     63.95 o 
   0   0   4    66330.63    50873.35    402.12 o 
   1   0   4     3816.77     4137.01     37.97 o 
   2   0   4    10846.14    10856.50     64.13 o 
   3   0   4    14690.57    13730.91     77.83 o 
   4   0   4     3765.99     3822.85     45.14 o 
   5   0   4     2076.85     1829.65     35.06 o 
   6   0   4    10339.60    10064.48     86.08 o 
   7   0   4      411.45      448.17     23.19 o 
   8   0   4      298.66      306.55     22.34 o 
   9   0   4        1.06        3.93     15.22 o 
  10   0   4        4.13       11.24     17.27 o 
  11   0   4      266.97      229.81     26.90 o 
  12   0   4       18.36       42.94     16.63 o 
  13   0   4       40.62       34.20     18.89 o 
  14   0   4        0.26        8.78     14.61 o 
 -14   1   4        0.40        5.31     13.27 o 
 -13   1   4        0.19       14.56     14.56 o 
 -12   1   4       54.95       44.55     17.98 o 
 -11   1   4       46.09       46.22     17.42 o 
 -10   1   4      174.56      128.24     22.27 o 
  -9   1   4      294.17      310.86     23.06 o 
  -8   1   4      516.32      508.02     25.72 o 
  -7   1   4      450.49      467.75     23.36 o 
  -6   1   4      903.17      880.13     26.67 o 
  -5   1   4      390.03      428.36     18.79 o 
  -4   1   4       21.66       20.75      9.46 o 
  -3   1   4     2025.17     2289.38     34.00 o 
  -2   1   4    29399.67    28485.67    455.95 o 
  -1   1   4     2475.07     2640.21     29.54 o 
   0   1   4     2573.83     2832.83     21.35 o 
   1   1   4     7862.26     9151.68     58.96 o 
   2   1   4     5876.63     6277.53     50.24 o 
   3   1   4      877.81      860.47     20.52 o 
   4   1   4      342.27      331.12     15.14 o 
   5   1   4      216.85      201.16     13.68 o 
   6   1   4      451.77      338.58     18.86 o 
   7   1   4      482.62      465.34     23.69 o 
   8   1   4       44.91       55.87     17.34 o 
   9   1   4      181.23      178.36     21.16 o 
  10   1   4      115.27      156.14     19.74 o 
  11   1   4       61.51       69.60     19.09 o 
  12   1   4       32.29       18.51     18.67 o 
  13   1   4        0.05       19.74     19.74 o 
  14   1   4        6.90       16.66     15.33 o 
 -14   2   4        0.00        8.29     12.63 o 
 -13   2   4        2.42       14.21     14.21 o 
 -12   2   4       34.43       71.89     17.84 o 
 -11   2   4       46.41       45.49     17.17 o 
 -10   2   4      126.31       97.56     20.20 o 
  -9   2   4      318.93      290.20     23.44 o 
  -8   2   4      194.20      199.50     20.20 o 
  -7   2   4      307.09      310.41     20.69 o 
  -6   2   4      397.60      408.64     20.18 o 
  -5   2   4      834.55      757.97     24.65 o 
  -4   2   4     2537.98     2477.13     38.49 o 
  -3   2   4     1206.60     1202.56     25.46 o 
  -2   2   4     5011.49     4999.96     44.48 o 
  -1   2   4     4067.63     3801.92     36.39 o 
   0   2   4     9899.15    10412.39    221.70 o 
   1   2   4     7083.58     7927.82     56.61 o 
   2   2   4     3501.03     4122.02     44.88 o 
   3   2   4      262.95      262.97     15.42 o 
   4   2   4        4.60        9.27      9.27 o 
   5   2   4      210.11      187.24     14.94 o 
   6   2   4        9.82        5.34     11.94 o 
   7   2   4      107.64       88.58     14.71 o 
   8   2   4      103.33      103.84     17.18 o 
   9   2   4       37.32       43.10     16.59 o 
  10   2   4        3.40        6.84     18.92 o 
  11   2   4        1.49       20.20     17.95 o 
  12   2   4       11.50        8.10     17.12 o 
  13   2   4        9.28       28.47     16.05 o 
  14   2   4        0.93       12.82     15.33 o 
 -14   3   4        0.24        1.03     13.17 o 
 -13   3   4        3.42        4.42     13.73 o 
 -12   3   4       19.26       26.35     13.94 o 
 -11   3   4      495.28      458.53     29.21 o 
 -10   3   4      171.37      148.19     21.13 o 
  -9   3   4       33.49       29.01     18.56 o 
  -8   3   4      239.28      253.68     22.41 o 
  -7   3   4      354.13      323.87     20.68 o 
  -6   3   4       18.58        4.43     13.13 o 
  -5   3   4      386.49      347.95     18.16 o 
  -4   3   4      986.60      876.81     24.85 o 
  -3   3   4      322.73      293.96     14.06 o 
  -2   3   4     1830.74     1709.72     27.76 o 
  -1   3   4     8037.69     7646.83     56.36 o 
   0   3   4     4991.36     4958.09     32.95 o 
   1   3   4     1512.09     1579.89     27.63 o 
   2   3   4     1196.96     1333.82     27.37 o 
   3   3   4     4864.79     5182.81     56.15 o 
   4   3   4      236.69      240.37     15.91 o 
   5   3   4       60.25       55.84     11.89 o 
   6   3   4     1459.33     1312.17     35.77 o 
   7   3   4        8.40       16.59     11.60 o 
   8   3   4      113.06      112.22     18.62 o 
   9   3   4       18.40        6.35     17.43 o 
  10   3   4        7.17       16.56     18.67 o 
  11   3   4        2.85        2.54     16.82 o 
  12   3   4        0.61       13.53     19.39 o 
  13   3   4        2.13       18.51     18.51 o 
  14   3   4        0.09       11.34     15.26 o 
 -14   4   4        1.12        0.97     12.21 o 
 -13   4   4        4.17       15.00     15.00 o 
 -12   4   4        8.64        3.38     15.82 o 
 -11   4   4        1.57        2.36     15.95 o 
 -10   4   4        0.39        4.44     15.29 o 
  -9   4   4      170.33      203.59     22.62 o 
  -8   4   4      188.25      245.15     21.92 o 
  -7   4   4        5.73       13.96     12.52 o 
  -6   4   4      297.56      279.31     18.55 o 
  -5   4   4       61.86       58.74     11.81 o 
  -4   4   4      898.63      977.48     27.05 o 
  -3   4   4       94.12       73.83     10.39 o 
  -2   4   4       62.14       78.83     10.00 o 
  -1   4   4     3027.42     3087.33     40.10 o 
   0   4   4     6631.83     6618.96    184.15 o 
   1   4   4       62.83       65.61      9.92 o 
   2   4   4     1660.79     1726.25     33.25 o 
   3   4   4     2995.56     2924.35     44.67 o 
   4   4   4      143.76      150.46     14.59 o 
   5   4   4      783.24      640.64     25.81 o 
   6   4   4      266.60      226.54     18.99 o 
   7   4   4      163.05      147.92     20.62 o 
   8   4   4       27.00       24.13     17.28 o 
   9   4   4      226.05      237.62     25.65 o 
  10   4   4      101.46       53.46     21.61 o 
  11   4   4        1.04        6.49     16.56 o 
  12   4   4       20.23       10.73     17.84 o 
  13   4   4        4.50       15.94     15.15 o 
 -13   5   4       13.34       10.74     13.33 o 
 -12   5   4        8.90       12.76     14.71 o 
 -11   5   4       46.62       73.12     15.66 o 
 -10   5   4        6.37       33.53     15.44 o 
  -9   5   4        0.12       12.21     17.93 o 
  -8   5   4       93.48      137.54     21.91 o 
  -7   5   4      170.28      166.12     18.76 o 
  -6   5   4       30.01       53.29     13.41 o 
  -5   5   4      412.49      415.89     22.17 o 
  -4   5   4       59.22       41.59     11.90 o 
  -3   5   4       55.04       53.52     10.12 o 
  -2   5   4      706.28      772.53     23.96 o 
  -1   5   4       96.89      113.33     12.26 o 
   0   5   4       24.63       22.88      6.48 o 
   1   5   4      303.57      279.63     16.12 o 
   2   5   4        1.02        6.71      9.91 o 
   3   5   4       27.88       23.54     11.12 o 
   4   5   4       24.88       12.64     12.64 o 
   5   5   4        4.76        2.50     12.51 o 
   6   5   4       15.81       21.39     14.75 o 
   7   5   4       14.03       14.62     17.07 o 
   8   5   4      128.78      143.97     21.94 o 
   9   5   4      503.44      433.60     29.91 o 
  10   5   4        9.42        1.25     16.67 o 
  11   5   4       19.89        1.34     19.14 o 
  12   5   4       10.40       13.13     16.95 o 
  13   5   4        3.82        2.51     15.33 o 
 -13   6   4       35.66       24.32     12.59 o 
 -12   6   4        0.00       12.86     15.19 o 
 -11   6   4       19.62       27.99     17.06 o 
 -10   6   4       39.58       62.20     17.23 o 
  -9   6   4       16.12       17.66     17.51 o 
  -8   6   4        7.32       12.35     16.84 o 
  -7   6   4      558.80      495.16     30.92 o 
  -6   6   4      389.24      464.09     26.84 o 
  -5   6   4      168.58      191.27     17.40 o 
  -4   6   4     1472.24     1475.64     37.91 o 
  -3   6   4        1.12        5.23     11.39 o 
  -2   6   4     1932.59     2029.51     40.87 o 
  -1   6   4     1234.12     1234.13     31.80 o 
   0   6   4       76.49       64.68     15.50 o 
   1   6   4     2065.10     1981.89     41.73 o 
   2   6   4     2297.07     2008.46     41.97 o 
   3   6   4       92.64       96.78     15.69 o 
   4   6   4     1109.82      984.09     33.50 o 
   5   6   4        6.80       20.66     13.06 o 
   6   6   4       82.65       52.55     17.63 o 
   7   6   4      146.25      167.12     23.62 o 
   8   6   4       24.42       14.72     18.87 o 
   9   6   4       25.75       11.98     18.04 o 
  10   6   4        6.80        2.53     16.40 o 
  11   6   4        5.56        5.16     19.11 o 
  12   6   4        4.48        8.92     15.98 o 
  13   6   4        0.01        2.35     13.52 o 
 -12   7   4       18.56       28.00     16.17 o 
 -11   7   4        9.52       25.11     16.95 o 
 -10   7   4        6.94       20.50     16.89 o 
  -9   7   4        0.28        0.00     17.08 o 
  -8   7   4       37.47       72.30     19.83 o 
  -7   7   4       37.51       42.71     18.45 o 
  -6   7   4        2.37        1.00     17.23 o 
  -5   7   4        7.63       21.97     16.15 o 
  -4   7   4        5.41       15.01     15.01 o 
  -3   7   4       54.82       26.16     15.86 o 
  -2   7   4        5.48        2.44     14.31 o 
  -1   7   4      214.00      194.38     18.79 o 
   0   7   4       38.92       37.10     12.02 o 
   1   7   4      245.63      218.20     20.59 o 
   2   7   4       64.60       75.49     15.49 o 
   3   7   4       13.24       24.37     13.16 o 
   4   7   4        8.50       38.96     14.08 o 
   5   7   4       33.15       38.71     16.07 o 
   6   7   4      460.34      505.95     29.14 o 
   7   7   4      227.52      258.93     24.15 o 
   8   7   4       45.30       36.83     17.72 o 
   9   7   4       36.69        3.72     21.44 o 
  10   7   4        8.19       15.12     18.07 o 
  11   7   4        9.81        4.99     16.77 o 
  12   7   4        2.36        3.59     16.50 o 
 -11   8   4       27.77       26.59     16.00 o 
 -10   8   4        2.31        0.00     17.99 o 
  -9   8   4       22.22        6.78     20.48 o 
  -8   8   4        7.55        6.69     18.27 o 
  -7   8   4        2.47        1.35     18.73 o 
  -6   8   4      276.15      381.89     29.08 o 
  -5   8   4       46.94       73.20     19.49 o 
  -4   8   4        8.05       17.82     17.82 o 
  -3   8   4       17.07       13.27     16.14 o 
  -2   8   4        7.28       34.94     15.48 o 
  -1   8   4       83.62       99.10     19.32 o 
   0   8   4      894.72      847.46     24.27 o 
   1   8   4        5.32       16.04     16.20 o 
   2   8   4        0.00        0.97     14.41 o 
   3   8   4       40.31       61.78     15.74 o 
   4   8   4      482.03      520.37     29.00 o 
   5   8   4       25.68       28.80      8.90 o 
   6   8   4       60.18       89.73     19.04 o 
   7   8   4        0.23        8.39     17.56 o 
   8   8   4       80.12       73.94     19.04 o 
   9   8   4        8.82        2.51     17.07 o 
  10   8   4        0.04       17.87     17.87 o 
  11   8   4        0.08       16.44     16.44 o 
 -11   9   4        1.53       17.38     14.33 o 
 -10   9   4        1.43        1.32     16.73 o 
  -9   9   4        0.31       18.45     19.34 o 
  -8   9   4        6.95        2.88     18.93 o 
  -7   9   4        0.02       19.99     19.99 o 
  -6   9   4       36.33       37.78     18.54 o 
  -5   9   4        1.37       10.19     19.34 o 
  -4   9   4        0.21        4.82     17.73 o 
  -3   9   4        2.37        8.19     19.09 o 
  -2   9   4        0.95       26.82     18.22 o 
  -1   9   4        0.43       15.23     19.24 o 
   0   9   4      629.49      591.59     23.43 o 
   1   9   4       58.30       82.29     18.38 o 
   2   9   4       79.46       85.67     17.82 o 
   3   9   4        7.37       11.34     16.76 o 
   4   9   4       15.32       12.87     16.12 o 
   5   9   4        4.23       25.28     16.80 o 
   6   9   4       12.76       24.69     15.22 o 
   7   9   4        6.89        5.05     16.50 o 
   8   9   4        0.04        6.29     18.29 o 
   9   9   4       23.59        2.44     18.87 o 
  10   9   4        1.33        2.41     13.51 o 
 -10  10   4        0.88       21.05     15.43 o 
  -9  10   4        0.08        1.38     17.53 o 
  -8  10   4        0.24       23.57     19.31 o 
  -7  10   4        0.11       10.35     19.25 o 
  -6  10   4      118.51      110.37     24.12 o 
  -5  10   4        0.02       19.03     19.03 o 
  -4  10   4       22.50       32.36     18.74 o 
  -3  10   4      105.12      115.36     25.24 o 
  -2  10   4      171.25      123.04     22.86 o 
  -1  10   4       12.02       17.19     17.68 o 
   0  10   4       15.04       21.12     29.76 o 
   1  10   4       98.78       47.50     22.93 o 
   2  10   4       15.58       34.40     19.50 o 
   3  10   4       19.10        1.30     18.48 o 
   4  10   4       23.55       19.09     18.30 o 
   5  10   4        1.82        2.63     19.31 o 
   6  10   4        2.80        2.51     16.99 o 
   7  10   4       32.39       23.02     18.03 o 
   8  10   4        0.78        3.70     15.15 o 
   9  10   4       25.30       58.05     17.50 o 
  -8  11   4        1.10       21.35     21.35 o 
  -7  11   4        1.41       10.42     18.61 o 
  -6  11   4        0.70        0.00     18.33 o 
  -5  11   4       34.50       25.14     22.24 o 
  -4  11   4        0.00        8.63     20.21 o 
  -3  11   4      111.10      103.54     23.36 o 
  -2  11   4       84.12       76.36     23.29 o 
  -1  11   4       15.65       17.49     18.30 o 
   0  11   4       23.45       36.25     15.96 o 
   1  11   4       20.64       25.28     18.08 o 
   2  11   4        7.07       14.72     18.04 o 
   3  11   4        0.19        2.65     18.34 o 
   4  11   4       56.91       62.96     21.44 o 
   5  11   4        5.80        5.35     17.05 o 
   6  11   4       55.22       51.01     19.81 o 
   7  11   4        8.51       12.56     17.93 o 
   8  11   4        9.82        4.77     16.75 o 
  -7  12   4        1.25       11.30     18.88 o 
  -6  12   4        0.55        5.81     18.15 o 
  -5  12   4        1.14       30.76     16.69 o 
  -4  12   4        0.45        0.00     19.96 o 
  -3  12   4        5.02       10.11     21.10 o 
  -2  12   4       24.14       12.73     19.08 o 
  -1  12   4        0.68        4.24     18.91 o 
   0  12   4        0.74        2.69     12.08 o 
   1  12   4       10.51       15.22     20.74 o 
   2  12   4       19.08       15.12     19.08 o 
   3  12   4       26.81        6.85     20.14 o 
   4  12   4       25.96       45.87     17.94 o 
   5  12   4        2.35       17.00     16.74 o 
   6  12   4        6.91       12.54     16.44 o 
   7  12   4        7.99        3.48     14.97 o 
  -4  13   4        0.05        2.80     18.33 o 
  -3  13   4        3.80       33.24     18.19 o 
  -2  13   4        1.46       12.48     17.40 o 
  -1  13   4       10.47       20.01     20.01 o 
   0  13   4        9.43       11.85     12.21 o 
   1  13   4        0.23       19.04     19.04 o 
   2  13   4        4.65       26.80     15.90 o 
   3  13   4       17.44        7.89     19.73 o 
   4  13   4        2.00        8.84     15.82 o 
 -14   1   5        0.00        0.00     14.16 o 
 -13   1   5        1.73        5.75     14.98 o 
 -12   1   5       22.47       15.15     16.89 o 
 -11   1   5       44.75       70.77     17.16 o 
 -10   1   5      125.74      162.13     22.47 o 
  -9   1   5      467.89      492.45     27.76 o 
  -8   1   5      498.98      526.72     23.72 o 
  -7   1   5       22.75       24.32     12.73 o 
  -6   1   5        5.27       17.48     11.37 o 
  -5   1   5     2843.89     2759.22     44.36 o 
  -4   1   5     3115.99     3370.17     45.72 o 
  -3   1   5       21.30        3.56      8.82 o 
  -2   1   5     5372.55     6160.06     54.64 o 
  -1   1   5     4010.15     4114.44     39.58 o 
   0   1   5        8.28        2.87      4.92 o 
   1   1   5    45628.00    37118.65    533.12 o 
   2   1   5      104.38       95.35     10.58 o 
   3   1   5     1062.98     1064.16     24.27 o 
   4   1   5     5244.40     4946.83     52.89 o 
   5   1   5      236.90      196.87     14.46 o 
   6   1   5       39.85       45.98     12.38 o 
   7   1   5      464.81      482.36     23.56 o 
   8   1   5      215.52      261.23     20.28 o 
   9   1   5       56.77       80.11     16.48 o 
  10   1   5        9.96       35.67     15.50 o 
  11   1   5       52.65       86.53     19.27 o 
  12   1   5        0.49        7.93     19.16 o 
  13   1   5        2.13        5.30     16.85 o 
  14   1   5        0.19        8.70     12.63 o 
 -14   2   5        0.22        5.25     12.82 o 
 -13   2   5        9.32        7.90     15.22 o 
 -12   2   5       34.88       20.73     19.55 o 
 -11   2   5       10.13       24.79     16.09 o 
 -10   2   5       56.02       76.99     17.14 o 
  -9   2   5      202.96      231.14     24.33 o 
  -8   2   5      151.48      125.08     19.54 o 
  -7   2   5     1671.60     1653.80     40.14 o 
  -6   2   5      573.96      629.48     25.64 o 
  -5   2   5     3027.33     3075.26     47.59 o 
  -4   2   5     2321.95     2441.67     39.83 o 
  -3   2   5     4342.11     4531.29     49.38 o 
  -2   2   5     1309.11     1352.74     25.71 o 
  -1   2   5     7284.55     7211.82     52.69 o 
   0   2   5        1.94        6.84      8.36 o 
   1   2   5     2830.70     2976.51     37.03 o 
   2   2   5        6.96       21.41      9.15 o 
   3   2   5      243.29      249.32     15.27 o 
   4   2   5     2818.73     2780.49     42.73 o 
   5   2   5     3145.80     3100.41     47.29 o 
   6   2   5      702.30      605.64     25.34 o 
   7   2   5      127.56      137.94     16.83 o 
   8   2   5      105.22       89.37     18.63 o 
   9   2   5      140.45      151.61     20.60 o 
  10   2   5      188.26      167.96     23.95 o 
  11   2   5      119.89      102.79     20.74 o 
  12   2   5        0.01        2.68     17.86 o 
  13   2   5       21.64       35.97     17.11 o 
  14   2   5        0.02        3.77     15.67 o 
 -14   3   5        0.19       11.02     12.04 o 
 -13   3   5        4.69        1.12     13.82 o 
 -12   3   5       74.82       68.47     18.36 o 
 -11   3   5      197.18      188.88     21.67 o 
 -10   3   5      107.60       63.27     20.70 o 
  -9   3   5        6.61        7.14     17.07 o 
  -8   3   5      351.97      391.82     24.59 o 
  -7   3   5       34.43       65.84     14.46 o 
  -6   3   5      757.04      778.48     27.89 o 
  -5   3   5     2196.18     2394.33     43.49 o 
  -4   3   5     3639.70     3629.05     48.66 o 
  -3   3   5     1144.73     1130.18     25.54 o 
  -2   3   5      533.62      592.11     18.34 o 
  -1   3   5     1062.32     1005.05     22.78 o 
   0   3   5     1900.82     1930.58    100.80 o 
   1   3   5        2.23        6.91      7.71 o 
   2   3   5     1347.10     1421.58     29.43 o 
   3   3   5       11.90       25.52     11.18 o 
   4   3   5      267.38      244.06     16.73 o 
   5   3   5      408.70      460.27     21.78 o 
   6   3   5      342.05      322.29     20.66 o 
   7   3   5        0.30       14.90     14.90 o 
   8   3   5       55.45       56.96     17.17 o 
   9   3   5      588.72      582.18     32.46 o 
  10   3   5       11.98       33.30     17.69 o 
  11   3   5       29.78       49.98     17.33 o 
  12   3   5        5.78       19.21     19.21 o 
  13   3   5       18.58        3.91     19.72 o 
 -13   4   5        0.27        8.71     13.48 o 
 -12   4   5        0.58        0.00     14.29 o 
 -11   4   5       54.21       50.74     17.09 o 
 -10   4   5       99.81      138.06     19.10 o 
  -9   4   5       23.06       10.62     18.32 o 
  -8   4   5        1.07        4.91     16.62 o 
  -7   4   5      190.02      215.72     19.57 o 
  -6   4   5      187.43      172.07     16.66 o 
  -5   4   5       98.69       53.05     14.53 o 
  -4   4   5       26.05       28.49     10.78 o 
  -3   4   5      476.29      442.32     18.82 o 
  -2   4   5      163.43      186.17     13.10 o 
  -1   4   5     1071.33      990.78     24.71 o 
   0   4   5     1405.93     1424.81     21.74 o 
   1   4   5     2732.01     2601.80     39.66 o 
   2   4   5        2.54        0.65     10.04 o 
   3   4   5       70.03       54.51     12.58 o 
   4   4   5      132.55      154.25     14.75 o 
   5   4   5      170.88      191.88     17.93 o 
   6   4   5      138.77      127.20     17.95 o 
   7   4   5      111.31      106.05     18.06 o 
   8   4   5      239.44      197.52     24.18 o 
   9   4   5       36.18        6.70     19.95 o 
  10   4   5       13.39       15.80     17.21 o 
  11   4   5       17.55        3.90     19.37 o 
  12   4   5        0.07        2.65     15.34 o 
  13   4   5        0.11        3.83     15.18 o 
 -13   5   5        0.09       27.53     13.81 o 
 -12   5   5        0.36        5.69     15.41 o 
 -11   5   5        0.50        2.40     14.96 o 
 -10   5   5        2.36       13.93     16.68 o 
  -9   5   5       44.00       67.02     19.59 o 
  -8   5   5      248.32      241.00     20.70 o 
  -7   5   5        2.77       14.56     15.20 o 
  -6   5   5       13.35       14.85     14.85 o 
  -5   5   5     1100.60     1020.31     32.16 o 
  -4   5   5       69.11       62.19     13.34 o 
  -3   5   5      236.22      224.81     16.12 o 
  -2   5   5      680.77      686.69     23.45 o 
  -1   5   5     1087.85     1215.13     29.21 o 
   0   5   5      894.05      836.85     17.98 o 
   1   5   5     1198.53     1002.98     28.54 o 
   2   5   5        0.04        3.98     10.48 o 
   3   5   5      395.59      378.00     20.54 o 
   4   5   5      889.21      928.77     30.40 o 
   5   5   5      502.86      479.33     25.66 o 
   6   5   5      127.83      116.30     18.66 o 
   7   5   5      178.05      195.05     24.28 o 
   8   5   5      642.74      643.17     33.17 o 
   9   5   5       32.63       27.91     17.88 o 
  10   5   5       37.34       16.82     16.82 o 
  11   5   5       11.33        2.57     18.19 o 
  12   5   5        0.02       12.81     16.21 o 
  13   5   5        4.05       17.67     17.67 o 
 -13   6   5        5.08        1.02     13.03 o 
 -12   6   5        0.20       13.80     15.84 o 
 -11   6   5       13.20       26.52     15.60 o 
 -10   6   5       99.23      121.73     20.19 o 
  -9   6   5        1.97       11.91     15.88 o 
  -8   6   5        0.21       12.39     17.95 o 
  -7   6   5      373.98      376.74     27.03 o 
  -6   6   5        9.62        4.87     15.27 o 
  -5   6   5        6.33       10.81     14.99 o 
  -4   6   5      502.51      421.91     23.79 o 
  -3   6   5       12.51       11.57     11.89 o 
  -2   6   5       17.25       26.47     11.10 o 
  -1   6   5        0.06        0.26     10.65 o 
   0   6   5     1232.07     1131.98     23.05 o 
   1   6   5       87.68       76.90     13.44 o 
   2   6   5      338.62      340.95     20.86 o 
   3   6   5      457.30      407.28     23.43 o 
   4   6   5        1.77        0.00     12.78 o 
   5   6   5       15.34       29.65     15.32 o 
   6   6   5       24.45       21.93     16.37 o 
   7   6   5      719.17      664.81     34.47 o 
   8   6   5        0.05       12.57     17.45 o 
   9   6   5        2.03        6.07     16.85 o 
  10   6   5       79.53       36.22     17.75 o 
  11   6   5        6.19        8.83     17.79 o 
  12   6   5       21.07       16.00     18.14 o 
 -12   7   5       13.17       13.60     15.52 o 
 -11   7   5        0.21       12.28     17.16 o 
 -10   7   5       52.22       49.66     18.57 o 
  -9   7   5        4.92        5.03     14.47 o 
  -8   7   5        0.03        0.00     18.43 o 
  -7   7   5      202.34      168.82     24.21 o 
  -6   7   5        8.93       14.31     16.81 o 
  -5   7   5        9.69       29.74     16.78 o 
  -4   7   5      306.02      359.06     25.24 o 
  -3   7   5        0.06        8.19     15.23 o 
  -2   7   5       45.20       50.98     14.98 o 
  -1   7   5      523.05      479.52     25.62 o 
   0   7   5      341.15      377.92     16.54 o 
   1   7   5      537.87      559.79     26.07 o 
   2   7   5       93.55      141.35     17.57 o 
   3   7   5      147.62       93.12     17.20 o 
   4   7   5        0.57       23.99     12.73 o 
   5   7   5       11.95       16.80     16.80 o 
   6   7   5       14.13        5.47     16.76 o 
   7   7   5       62.01       75.14     18.90 o 
   8   7   5       30.74       26.15     18.85 o 
   9   7   5      111.29      117.55     21.26 o 
  10   7   5        9.81       11.18     16.71 o 
  11   7   5       24.22       29.27     16.09 o 
  12   7   5        4.93       29.79     13.52 o 
 -11   8   5        1.17       17.25     18.55 o 
 -10   8   5        8.97        1.36     17.55 o 
  -9   8   5       32.87       36.30     19.06 o 
  -8   8   5       13.63       21.45     19.05 o 
  -7   8   5        0.34       38.75     16.80 o 
  -6   8   5       98.49       94.86     21.52 o 
  -5   8   5       21.96        2.37     20.07 o 
  -4   8   5      110.80      140.89     19.81 o 
  -3   8   5      272.14      282.02     24.85 o 
  -2   8   5       11.17       31.14     16.16 o 
  -1   8   5      672.96      774.08     34.06 o 
   0   8   5       64.23      102.77     13.34 o 
   1   8   5        9.64       18.50     16.54 o 
   2   8   5      171.04      162.68     19.78 o 
   3   8   5      168.15      172.41     20.59 o 
   4   8   5      101.84      116.63     21.18 o 
   5   8   5       58.22       84.95     20.95 o 
   6   8   5       38.41       34.87     17.35 o 
   7   8   5        4.19        7.16     16.15 o 
   8   8   5       47.02       22.01     17.52 o 
   9   8   5       25.60        0.00     17.28 o 
  10   8   5        1.17        9.71     15.61 o 
  11   8   5        9.52        1.18     16.39 o 
 -10   9   5        0.03       10.58     15.94 o 
  -9   9   5        0.07        5.62     18.14 o 
  -8   9   5       42.30       36.89     18.45 o 
  -7   9   5        1.76       12.67     18.93 o 
  -6   9   5        0.80       16.25     18.45 o 
  -5   9   5        6.90        3.93     17.79 o 
  -4   9   5        0.75        3.76     16.76 o 
  -3   9   5       11.41        8.33     19.71 o 
  -2   9   5      452.49      453.67     31.35 o 
  -1   9   5       65.93       57.03     19.07 o 
   0   9   5        0.04       13.81     13.81 o 
   1   9   5      436.27      452.15     29.60 o 
   2   9   5       50.08       64.20     19.26 o 
   3   9   5      102.23      126.69     22.40 o 
   4   9   5        7.80        7.11     17.59 o 
   5   9   5       25.11       27.95     16.73 o 
   6   9   5       27.21       13.57     16.62 o 
   7   9   5       56.14       34.92     19.27 o 
   8   9   5       10.02        0.00     14.32 o 
   9   9   5       16.69       16.98     15.50 o 
  10   9   5        3.42       26.26     13.67 o 
  -9  10   5        0.63        6.89     16.95 o 
  -8  10   5        6.03        7.21     16.62 o 
  -7  10   5       38.83       64.61     18.44 o 
  -6  10   5        1.62        1.48     21.51 o 
  -5  10   5       25.38        4.19     20.94 o 
  -4  10   5       13.39       24.61     19.55 o 
  -3  10   5       15.39       19.85     19.85 o 
  -2  10   5        3.99       18.06     18.06 o 
  -1  10   5       11.15        9.97     17.62 o 
   0  10   5       32.41       28.86      9.15 o 
   1  10   5       27.47       24.80     19.87 o 
   2  10   5        0.82       19.38     19.38 o 
   3  10   5        6.23       31.65     18.63 o 
   4  10   5      104.99       70.53     19.16 o 
   5  10   5       13.95       15.48     18.66 o 
   6  10   5       20.40       37.33     18.60 o 
   7  10   5        0.01       21.50     16.12 o 
   8  10   5       14.12       25.67     15.41 o 
   9  10   5        5.51       11.45     15.33 o 
  -8  11   5        7.56       11.29     20.08 o 
  -7  11   5        0.18       17.84     17.84 o 
  -6  11   5        0.86       16.33     18.92 o 
  -5  11   5       12.89       13.26     21.15 o 
  -4  11   5       14.11        5.78     20.21 o 
  -3  11   5        2.86        2.74     18.71 o 
  -2  11   5       59.12       30.32     21.28 o 
  -1  11   5        2.86        9.48     18.48 o 
   0  11   5       36.25       18.03     13.27 o 
   1  11   5       12.99       25.54     17.44 o 
   2  11   5        2.05       19.73     19.73 o 
   3  11   5       18.94        5.36     18.70 o 
   4  11   5        1.82       46.98     18.52 o 
   5  11   5        5.31       13.25     17.06 o 
   6  11   5        2.21        6.45     15.38 o 
   7  11   5        5.16        8.62     16.75 o 
   8  11   5        8.37       38.98     15.53 o 
  -6  12   5        0.43        7.08     19.79 o 
  -5  12   5        3.99        2.82     17.21 o 
  -4  12   5        0.11        4.36     17.90 o 
  -3  12   5        7.86       35.79     18.05 o 
  -2  12   5       14.60       21.31     18.93 o 
  -1  12   5       52.14        9.84     22.51 o 
   0  12   5       13.86       35.42     16.77 o 
   1  12   5        6.53       18.96     18.96 o 
   2  12   5        0.03        6.92     17.59 o 
   3  12   5       13.81        4.06     19.01 o 
   4  12   5       13.86       24.01     17.88 o 
   5  12   5        3.80       11.59     17.45 o 
   6  12   5       34.19       40.32     16.24 o 
  -4  13   5       13.75        4.07     17.98 o 
  -3  13   5        4.93        2.80     17.42 o 
  -2  13   5       31.56       36.90     19.04 o 
  -1  13   5        8.93        4.04     17.86 o 
   0  13   5       39.51       28.75     31.12 o 
   1  13   5        1.56        6.67     16.80 o 
   2  13   5        0.02        8.00     16.86 o 
   3  13   5       11.02       23.21     16.99 o 
   4  13   5        3.85       14.91     16.59 o 
 -14   0   6        0.77        7.68     13.41 o 
 -13   0   6        1.50        7.03     15.29 o 
 -12   0   6        0.39        3.53     15.86 o 
 -11   0   6       27.93        4.65     18.45 o 
 -10   0   6      135.74      104.68     18.58 o 
  -9   0   6       50.89       41.27     17.56 o 
  -8   0   6       70.10       66.24     16.90 o 
  -7   0   6      672.30      729.20     27.54 o 
  -6   0   6     1465.89     1472.90     34.69 o 
  -5   0   6      843.63      915.70     26.35 o 
  -4   0   6     3357.34     3228.58     43.84 o 
  -3   0   6     2000.73     1915.13     32.44 o 
  -2   0   6     2992.54     3054.70     38.80 o 
  -1   0   6      468.16      487.81     16.77 o 
   0   0   6     8713.20     9370.04     66.07 o 
   1   0   6     5738.00     6064.05     51.84 o 
   2   0   6     1653.12     1761.82     30.07 o 
   3   0   6     9826.33    10179.11     73.54 o 
   4   0   6      474.62      410.33     18.10 o 
   5   0   6     4556.59     4515.37     57.49 o 
   6   0   6     1438.58     1595.81     37.75 o 
   7   0   6       35.58       56.87     14.22 o 
   8   0   6        3.23       36.08     14.46 o 
   9   0   6        1.02        9.60     15.62 o 
  10   0   6       24.37        1.13     20.56 o 
  11   0   6       45.11       36.67     17.25 o 
  12   0   6        0.66        9.17     17.33 o 
  13   0   6       16.33       35.08     16.04 o 
  14   0   6        9.40       17.97     14.58 o 
 -14   1   6        2.90        4.27     14.49 o 
 -13   1   6        8.85        4.62     16.47 o 
 -12   1   6        1.57       38.91     14.92 o 
 -11   1   6      229.87      259.78     23.45 o 
 -10   1   6       44.83       41.19     17.06 o 
  -9   1   6      338.80      264.96     24.55 o 
  -8   1   6        9.83       20.91     14.58 o 
  -7   1   6        3.32        3.22     12.56 o 
  -6   1   6      279.27      257.45     19.07 o 
  -5   1   6      114.54      125.14     14.89 o 
  -4   1   6      668.99      678.85     22.65 o 
  -3   1   6     3135.71     3817.16     48.26 o 
  -2   1   6     4710.02     5687.96     55.33 o 
  -1   1   6      321.06      363.46     14.62 o 
   0   1   6     1415.79     1491.92     35.12 o 
   1   1   6      369.66      380.78     17.80 o 
   2   1   6      408.60      403.94     17.36 o 
   3   1   6      400.61      407.70     16.82 o 
   4   1   6      701.47      608.78     21.05 o 
   5   1   6        1.21        5.66      9.64 o 
   6   1   6      139.83      121.69     14.83 o 
   7   1   6      272.88      264.21     19.76 o 
   8   1   6      135.45      135.79     17.83 o 
   9   1   6        3.47        5.30     16.05 o 
  10   1   6       33.07       14.06     19.96 o 
  11   1   6       17.17       41.92     19.10 o 
  12   1   6       15.77        1.31     19.14 o 
  13   1   6        4.88        5.25     17.97 o 
  14   1   6       14.99       13.35     14.24 o 
 -14   2   6        5.18        4.17     12.59 o 
 -13   2   6        6.84        6.74     13.59 o 
 -12   2   6        0.42        1.17     16.99 o 
 -11   2   6       38.59       28.69     17.67 o 
 -10   2   6        4.96       14.22     15.86 o 
  -9   2   6       47.47       50.09     18.51 o 
  -8   2   6      170.94      118.45     20.78 o 
  -7   2   6      114.76       98.58     17.33 o 
  -6   2   6        8.24       24.87     12.52 o 
  -5   2   6       17.04        1.36     11.40 o 
  -4   2   6      136.18      135.97     16.29 o 
  -3   2   6       15.62       28.32     10.39 o 
  -2   2   6     4270.02     4305.50     46.18 o 
  -1   2   6     2202.18     2194.53     31.79 o 
   0   2   6     3608.60     3550.59    106.84 o 
   1   2   6      189.67      193.40     13.37 o 
   2   2   6     1215.98     1371.82     29.67 o 
   3   2   6     1349.87     1409.25     31.41 o 
   4   2   6     2114.81     2044.58     38.56 o 
   5   2   6      691.31      715.20     25.14 o 
   6   2   6      323.05      314.48     19.23 o 
   7   2   6       37.73       53.99     14.29 o 
   8   2   6        0.08        9.51     15.06 o 
   9   2   6      173.78      158.84     23.45 o 
  10   2   6      339.86      307.14     28.51 o 
  11   2   6       37.92       43.38     18.62 o 
  12   2   6        0.41       18.63     16.61 o 
  13   2   6        9.90       28.84     15.91 o 
 -13   3   6        0.34       15.47     11.54 o 
 -12   3   6        0.01        1.13     15.67 o 
 -11   3   6        1.48       16.15     16.56 o 
 -10   3   6      261.87      275.74     25.53 o 
  -9   3   6        0.81       24.08     16.37 o 
  -8   3   6      453.10      432.90     26.73 o 
  -7   3   6      345.51      374.31     23.85 o 
  -6   3   6        9.24       11.30     13.26 o 
  -5   3   6      559.61      518.25     23.52 o 
  -4   3   6     3725.26     3593.30     49.89 o 
  -3   3   6        0.87        1.07     10.13 o 
  -2   3   6       38.69       58.81      9.18 o 
  -1   3   6      123.55      101.63     10.39 o 
   0   3   6     2856.98     2845.65     41.04 o 
   1   3   6       17.46       27.94      8.79 o 
   2   3   6      929.61      956.66     26.11 o 
   3   3   6     1168.38     1291.69     32.86 o 
   4   3   6      414.24      378.77     21.19 o 
   5   3   6      141.08      160.43     17.53 o 
   6   3   6     1002.96      913.89     32.78 o 
   7   3   6      145.86      169.87     18.38 o 
   8   3   6       61.91       66.77     18.97 o 
   9   3   6        6.06       17.62     17.62 o 
  10   3   6       12.82       19.23     17.20 o 
  11   3   6       24.47       10.25     20.19 o 
  12   3   6        0.10        5.20     15.72 o 
  13   3   6        0.08       18.80     18.80 o 
 -13   4   6       17.97       11.73     14.51 o 
 -12   4   6        5.73       23.96     13.85 o 
 -11   4   6       21.28        9.27     15.86 o 
 -10   4   6        1.43       10.30     16.38 o 
  -9   4   6      215.19      176.75     21.52 o 
  -8   4   6       10.61       13.25     15.75 o 
  -7   4   6        0.20       16.34     16.34 o 
  -6   4   6        6.74       24.54     12.67 o 
  -5   4   6       17.06        7.60     13.78 o 
  -4   4   6      343.93      272.93     17.93 o 
  -3   4   6        5.10       19.48     10.28 o 
  -2   4   6     1371.89     1377.21     30.09 o 
  -1   4   6        2.29       11.19      9.67 o 
   0   4   6      784.45      774.33     44.90 o 
   1   4   6      220.32      192.61     15.22 o 
   2   4   6     1126.11     1107.61     29.65 o 
   3   4   6     1914.33     1965.94     39.92 o 
   4   4   6       14.42       15.94     12.21 o 
   5   4   6       26.24       12.42     14.11 o 
   6   4   6       36.18       54.20     16.31 o 
   7   4   6       71.83       93.62     17.65 o 
   8   4   6      502.03      490.73     31.30 o 
   9   4   6       81.14      100.36     19.63 o 
  10   4   6       53.14       61.11     17.58 o 
  11   4   6       15.06        3.78     17.31 o 
  12   4   6        3.29       10.43     17.11 o 
  13   4   6        0.07       21.03     13.20 o 
 -13   5   6        0.73        5.20     14.46 o 
 -12   5   6        1.42       17.04     15.31 o 
 -11   5   6       22.05       38.77     16.97 o 
 -10   5   6       90.71      102.09     19.11 o 
  -9   5   6      199.22      183.80     22.08 o 
  -8   5   6        7.91       13.95     16.94 o 
  -7   5   6       57.28       67.84     18.04 o 
  -6   5   6       90.64       55.65     16.95 o 
  -5   5   6      129.07      134.56     17.89 o 
  -4   5   6        1.71       21.98     11.53 o 
  -3   5   6      367.20      348.21     20.07 o 
  -2   5   6       24.20        7.27     11.61 o 
  -1   5   6      714.99      721.00     24.68 o 
   0   5   6      691.30      758.37     42.69 o 
   1   5   6     1629.95     1743.61     37.13 o 
   2   5   6      174.96      205.59     16.44 o 
   3   5   6       32.52       24.70     12.68 o 
   4   5   6      121.96       91.12     17.76 o 
   5   5   6       16.33        4.49     14.49 o 
   6   5   6        0.07        2.81     15.82 o 
   7   5   6      771.82      861.46     36.24 o 
   8   5   6       79.55       77.34     22.14 o 
   9   5   6      181.69      163.58     21.97 o 
  10   5   6       25.51       25.90     17.22 o 
  11   5   6        6.89       22.74     16.12 o 
  12   5   6        4.71       19.03     19.03 o 
  13   5   6        0.51       15.20     15.20 o 
 -12   6   6        0.80       22.46     14.17 o 
 -11   6   6        9.29       16.80     13.90 o 
 -10   6   6       56.94       52.40     19.76 o 
  -9   6   6       18.35        4.81     16.39 o 
  -8   6   6        1.19       12.73     16.20 o 
  -7   6   6       91.83      109.71     19.66 o 
  -6   6   6      256.63      231.45     22.40 o 
  -5   6   6       87.79       52.39     16.02 o 
  -4   6   6       16.79        1.76     14.60 o 
  -3   6   6      137.53      121.36     15.79 o 
  -2   6   6       61.26       87.32     12.90 o 
  -1   6   6      126.39      127.54     15.79 o 
   0   6   6     2032.25     2088.30     31.34 o 
   1   6   6       88.17       75.95     15.34 o 
   2   6   6     1693.36     1644.16     40.38 o 
   3   6   6      212.91      225.36     18.56 o 
   4   6   6      114.10      141.01     17.83 o 
   5   6   6      530.55      577.44     28.41 o 
   6   6   6      160.24      149.63     20.98 o 
   7   6   6       20.79       26.28     19.27 o 
   8   6   6      216.28      226.20     25.02 o 
   9   6   6        8.52        4.89     17.31 o 
  10   6   6        4.26       23.41     14.91 o 
  11   6   6       20.82       24.67     17.25 o 
  12   6   6        5.97       23.64     13.74 o 
 -12   7   6       21.23        6.60     16.24 o 
 -11   7   6       12.86        1.20     18.48 o 
 -10   7   6        5.68        6.29     18.06 o 
  -9   7   6       47.64       47.13     19.83 o 
  -8   7   6       16.19       15.00     18.63 o 
  -7   7   6       73.17       81.29     21.55 o 
  -6   7   6      153.27      153.63     24.86 o 
  -5   7   6      106.36      137.93     21.26 o 
  -4   7   6       45.64       91.69     16.21 o 
  -3   7   6      423.17      443.75     26.16 o 
  -2   7   6      378.71      388.83     25.37 o 
  -1   7   6      245.60      236.42     22.00 o 
   0   7   6        0.05        0.41     10.52 o 
   1   7   6        0.74        0.00     15.15 o 
   2   7   6       38.15       12.57     15.64 o 
   3   7   6       12.36        0.96     14.26 o 
   4   7   6        2.88        1.95     15.12 o 
   5   7   6        1.17        2.11     15.06 o 
   6   7   6        3.48        9.89     18.02 o 
   7   7   6       13.58       50.83     16.89 o 
   8   7   6        3.08       15.45     16.63 o 
   9   7   6       80.43       94.96     20.03 o 
  10   7   6        0.98       23.13     16.67 o 
  11   7   6       22.26       27.16     16.76 o 
  12   7   6        1.20       14.81     14.81 o 
 -11   8   6       65.50       75.67     16.83 o 
 -10   8   6        0.08       14.30     17.32 o 
  -9   8   6        0.70       11.97     17.80 o 
  -8   8   6      127.55      196.77     23.52 o 
  -7   8   6       11.40        9.19     20.99 o 
  -6   8   6        5.13       25.20     19.14 o 
  -5   8   6      268.49      270.37     26.76 o 
  -4   8   6       12.05        3.38     16.76 o 
  -3   8   6        4.22       18.69     18.69 o 
  -2   8   6     1101.59     1159.22     40.61 o 
  -1   8   6      270.47      315.37     25.89 o 
   0   8   6      342.53      327.60     18.07 o 
   1   8   6      110.82      103.16     20.34 o 
   2   8   6       38.77       59.65     16.67 o 
   3   8   6       36.27       37.15     19.23 o 
   4   8   6       99.54       77.05     18.78 o 
   5   8   6       19.60       57.11     16.58 o 
   6   8   6      249.24      230.05     25.32 o 
   7   8   6       76.49       32.64     20.87 o 
   8   8   6        4.14       14.62     16.87 o 
   9   8   6       35.50       46.12     16.89 o 
  10   8   6       31.84       32.84     15.08 o 
  11   8   6        4.76        6.58     13.97 o 
 -10   9   6       23.42       20.60     17.55 o 
  -9   9   6       24.55       56.26     17.78 o 
  -8   9   6        9.92       25.38     16.88 o 
  -7   9   6        0.34       11.29     15.97 o 
  -6   9   6       13.90       32.87     19.02 o 
  -5   9   6       12.11       13.23     18.47 o 
  -4   9   6       14.87       12.76     17.53 o 
  -3   9   6       23.57       40.36     18.83 o 
  -2   9   6       14.51       33.03     18.20 o 
  -1   9   6        0.47        2.34     19.08 o 
   0   9   6       75.88       98.60     13.79 o 
   1   9   6        8.98       11.40     16.52 o 
   2   9   6      129.59      138.01     20.68 o 
   3   9   6      164.16      154.67     22.75 o 
   4   9   6      111.59       72.39     19.17 o 
   5   9   6       20.61       17.27     16.80 o 
   6   9   6      233.96      269.99     24.93 o 
   7   9   6        7.74       14.94     15.50 o 
   8   9   6        6.18       18.36     15.11 o 
   9   9   6       29.63       40.01     15.49 o 
  10   9   6        0.82       15.23     15.23 o 
  -9  10   6       14.65       18.86     16.33 o 
  -8  10   6        0.00       11.35     17.31 o 
  -7  10   6        0.06        7.20     19.61 o 
  -6  10   6       47.12       78.41     21.05 o 
  -5  10   6       25.02       25.55     21.44 o 
  -4  10   6       85.68      120.20     22.84 o 
  -3  10   6       64.97       84.49     22.88 o 
  -2  10   6        9.80       44.44     15.82 o 
  -1  10   6        0.03       23.02     16.89 o 
   0  10   6      234.81      255.77     17.76 o 
   1  10   6        1.05       10.13     17.49 o 
   2  10   6       77.52       71.44     19.88 o 
   3  10   6        2.62       43.71     17.48 o 
   4  10   6        5.36       11.60     19.18 o 
   5  10   6        0.00        7.72     18.27 o 
   6  10   6       10.71       40.96     15.85 o 
   7  10   6       43.69       21.26     19.06 o 
   8  10   6        5.28       20.21     15.66 o 
   9  10   6        2.53        1.13     14.99 o 
  -8  11   6        1.33        0.00     18.65 o 
  -7  11   6        1.04        1.05      0.34 o 
  -6  11   6       11.48        8.74     19.69 o 
  -5  11   6       39.49       38.07     21.27 o 
  -4  11   6       30.96       15.90     20.64 o 
  -3  11   6      121.84       95.10     26.24 o 
  -2  11   6        7.37       11.16     21.52 o 
  -1  11   6        2.29       23.39     16.87 o 
   0  11   6       13.79        9.89     13.23 o 
   1  11   6       57.34       47.67     22.11 o 
   2  11   6        3.13        0.00     19.62 o 
   3  11   6       56.37       63.71     21.69 o 
   4  11   6       47.97       40.29     20.87 o 
   5  11   6        4.19        6.58     17.68 o 
   6  11   6       21.08       30.57     17.38 o 
   7  11   6        8.40        7.20     15.90 o 
   8  11   6       18.83       14.98     14.98 o 
  -6  12   6       12.99        4.24     17.83 o 
  -5  12   6       70.39       75.63     23.72 o 
  -4  12   6       11.97       14.29     20.94 o 
  -3  12   6       40.29       51.44     22.10 o 
  -2  12   6      123.69      121.88     22.62 o 
  -1  12   6       17.97       16.83     21.52 o 
   0  12   6       36.12       12.36     14.16 o 
   1  12   6       19.97       18.01     19.31 o 
   2  12   6        0.69       16.51     15.51 o 
   3  12   6       34.99       10.90     17.71 o 
   4  12   6       25.89       35.69     16.94 o 
   5  12   6        7.19        3.84     15.72 o 
   6  12   6        0.53       17.23     17.23 o 
  -3  13   6        1.86       16.94     16.94 o 
  -2  13   6        1.94        4.01     18.30 o 
  -1  13   6        0.15       15.05     15.05 o 
   0  13   6        6.05       38.67     12.80 o 
   1  13   6        7.27       13.30     16.16 o 
   2  13   6        1.58       16.30     16.30 o 
   3  13   6        8.86       18.19     18.19 o 
 -14   1   7        0.19       14.46     14.46 o 
 -13   1   7       10.44        3.49     15.47 o 
 -12   1   7       29.92       28.73     17.14 o 
 -11   1   7        0.07       17.60     16.46 o 
 -10   1   7       94.71       84.99     19.44 o 
  -9   1   7        0.03       29.09     14.94 o 
  -8   1   7        2.09       16.19     16.19 o 
  -7   1   7        0.17       14.36     14.36 o 
  -6   1   7      413.87      452.85     22.98 o 
  -5   1   7      403.37      361.72     20.68 o 
  -4   1   7      103.17      118.91     13.00 o 
  -3   1   7      910.47      880.89     25.97 o 
  -2   1   7      483.18      465.14     23.21 o 
  -1   1   7     3730.60     3535.72     42.63 o 
   0   1   7      660.20      700.50     13.79 o 
   1   1   7      864.13      934.23     24.77 o 
   2   1   7      331.90      257.29     15.36 o 
   3   1   7      938.85      932.16     25.28 o 
   4   1   7      145.51      150.01     13.19 o 
   5   1   7       51.10       71.04     11.94 o 
   6   1   7       13.79        6.19     12.22 o 
   7   1   7       82.55       91.03     16.95 o 
   8   1   7       24.60        0.00     17.16 o 
   9   1   7       69.17       75.67     19.31 o 
  10   1   7        4.71       12.00     17.36 o 
  11   1   7       22.10        6.39     19.03 o 
  12   1   7        8.63       42.26     17.16 o 
  13   1   7        1.04       16.72     14.21 o 
 -13   2   7        2.74       15.26     15.26 o 
 -12   2   7        0.02        5.86     16.19 o 
 -11   2   7      304.55      257.99     25.86 o 
 -10   2   7        0.14       15.75     15.60 o 
  -9   2   7        0.04        8.52     17.04 o 
  -8   2   7     1229.59     1208.16     40.19 o 
  -7   2   7       77.75       94.62     16.16 o 
  -6   2   7        5.19       12.98     12.98 o 
  -5   2   7     1472.11     1518.98     37.23 o 
  -4   2   7      366.31      387.79     19.91 o 
  -3   2   7      634.25      646.37     22.58 o 
  -2   2   7     2573.63     2566.67     38.24 o 
  -1   2   7     1020.37     1031.16     23.69 o 
   0   2   7     3045.90     2900.59    145.62 o 
   1   2   7     2048.10     2111.87     35.02 o 
   2   2   7     1495.95     1641.13     34.61 o 
   3   2   7     1461.93     1602.95     35.07 o 
   4   2   7       69.68       38.05     12.19 o 
   5   2   7       53.25       46.52     12.38 o 
   6   2   7     1807.17     1792.46     43.11 o 
   7   2   7      106.04      108.67     16.95 o 
   8   2   7      305.15      378.46     25.90 o 
   9   2   7       19.85        8.86     19.45 o 
  10   2   7        0.10       20.27     20.27 o 
  11   2   7        0.16        6.46     15.61 o 
  12   2   7        0.01        1.26     17.43 o 
  13   2   7        0.48        1.23     15.40 o 
 -13   3   7        0.56       14.14     13.19 o 
 -12   3   7       10.66       18.49     14.58 o 
 -11   3   7       36.62       23.22     18.06 o 
 -10   3   7       39.57       54.39     17.50 o 
  -9   3   7      127.95      159.58     22.66 o 
  -8   3   7      295.75      259.19     24.53 o 
  -7   3   7        5.28        3.72     14.89 o 
  -6   3   7      229.28      166.09     18.82 o 
  -5   3   7       44.51       48.50     13.88 o 
  -4   3   7       59.43       71.65     13.43 o 
  -3   3   7      667.12      636.09     22.43 o 
  -2   3   7      572.92      554.70     19.69 o 
  -1   3   7       20.86       22.44     10.78 o 
   0   3   7     4259.54     4299.72    151.34 o 
   1   3   7     2148.69     2239.53     37.92 o 
   2   3   7       25.40       11.90     11.90 o 
   3   3   7     7851.26     8156.39     80.61 o 
   4   3   7        0.16        2.23     13.89 o 
   5   3   7       12.87       19.28     12.30 o 
   6   3   7     1321.54     1373.94     39.53 o 
   7   3   7      132.85      107.62     19.32 o 
   8   3   7       87.37       63.19     20.27 o 
   9   3   7      102.27      121.15     20.37 o 
  10   3   7        3.66       30.48     15.63 o 
  11   3   7        2.75        3.80     17.99 o 
  12   3   7        0.21        1.34     16.44 o 
  13   3   7        7.14        4.94     15.20 o 
 -13   4   7        4.31        9.51     13.77 o 
 -12   4   7       15.69       17.55     17.55 o 
 -11   4   7       19.20       26.82     14.72 o 
 -10   4   7       23.57       19.55     16.42 o 
  -9   4   7      197.14      170.92     22.79 o 
  -8   4   7       21.82       21.91     18.01 o 
  -7   4   7      106.50      140.88     17.74 o 
  -6   4   7      215.57      199.48     19.42 o 
  -5   4   7      248.02      229.13     18.75 o 
  -4   4   7      206.77      162.31     17.41 o 
  -3   4   7      681.91      754.89     25.68 o 
  -2   4   7      512.90      523.39     21.15 o 
  -1   4   7     2107.44     2144.60     38.20 o 
   0   4   7       42.62       47.13     12.42 o 
   1   4   7      624.87      618.92     22.65 o 
   2   4   7     4371.83     4495.66     57.57 o 
   3   4   7      257.89      239.57     17.81 o 
   4   4   7       77.69       54.32     14.43 o 
   5   4   7     1826.05     1834.49     45.11 o 
   6   4   7       58.77       76.82     16.65 o 
   7   4   7      202.01      170.13     21.63 o 
   8   4   7      778.32      710.06     35.27 o 
   9   4   7       15.56        1.24     19.92 o 
  10   4   7       15.56        1.19     16.23 o 
  11   4   7        1.71       11.51     18.10 o 
  12   4   7        0.03       27.91     13.00 o 
  13   4   7        5.43       33.32     15.13 o 
 -13   5   7        0.83        3.03     12.50 o 
 -12   5   7        1.38       11.21     13.66 o 
 -11   5   7       37.08       42.30     16.26 o 
 -10   5   7        3.70       17.75     14.96 o 
  -9   5   7        8.18       13.87     14.91 o 
  -8   5   7       94.71       68.28     20.85 o 
  -7   5   7      205.15      254.35     24.17 o 
  -6   5   7      310.48      236.24     23.21 o 
  -5   5   7       71.34       72.83     16.22 o 
  -4   5   7      959.93     1044.42     32.51 o 
  -3   5   7      162.16      149.73     15.71 o 
  -2   5   7      461.30      412.18     20.73 o 
  -1   5   7      769.40      757.20     25.90 o 
   0   5   7      386.26      354.38     24.84 o 
   1   5   7      218.12      187.40     16.67 o 
   2   5   7      402.89      395.84     21.76 o 
   3   5   7       95.29      110.00     15.58 o 
   4   5   7       11.38       28.69     13.27 o 
   5   5   7       41.79       28.13     15.15 o 
   6   5   7        9.53       16.10     16.10 o 
   7   5   7        4.38        5.30     17.66 o 
   8   5   7        1.14        2.34     18.87 o 
   9   5   7       10.29        7.06     17.73 o 
  10   5   7        0.93       14.82     18.39 o 
  11   5   7        6.99        3.70     17.69 o 
  12   5   7       14.00        0.00     17.28 o 
 -12   6   7       22.20       32.98     15.02 o 
 -11   6   7       30.75       52.13     15.38 o 
 -10   6   7        3.96        0.00     17.21 o 
  -9   6   7       17.16       12.11     18.31 o 
  -8   6   7       35.53       44.77     19.59 o 
  -7   6   7       45.67       62.77     18.73 o 
  -6   6   7      144.39      123.08     21.90 o 
  -5   6   7      111.37      101.92     19.48 o 
  -4   6   7        1.70       16.15     16.15 o 
  -3   6   7      116.89      130.76     16.08 o 
  -2   6   7        5.19       21.70     12.86 o 
  -1   6   7      758.06      799.47     29.88 o 
   0   6   7      177.52      207.98     13.60 o 
   1   6   7       31.38       20.93     13.33 o 
   2   6   7        0.03       14.15     14.15 o 
   3   6   7       14.43        0.96     15.15 o 
   4   6   7       29.47       30.20     15.34 o 
   5   6   7      192.39      200.47     23.22 o 
   6   6   7      185.06      190.19     22.93 o 
   7   6   7      171.05      134.78     24.85 o 
   8   6   7        0.80       16.50     16.50 o 
   9   6   7        5.73       16.10     16.10 o 
  10   6   7       20.63        0.00     17.42 o 
  11   6   7        7.18       10.81     14.57 o 
  12   6   7        0.79       11.38     13.81 o 
 -12   7   7       19.49       13.85     13.38 o 
 -11   7   7       18.42        2.32     17.15 o 
 -10   7   7       28.39       20.00     14.70 o 
  -9   7   7       47.09       40.91     20.38 o 
  -8   7   7       25.09       53.09     17.70 o 
  -7   7   7        0.20       19.55     18.09 o 
  -6   7   7      400.87      447.77     30.36 o 
  -5   7   7      239.65      181.03     20.95 o 
  -4   7   7       31.62       20.94     16.29 o 
  -3   7   7      940.16     1005.60     38.75 o 
  -2   7   7        0.61       31.68     17.32 o 
  -1   7   7       60.95       48.58     19.04 o 
   0   7   7     1040.49     1030.02     25.98 o 
   1   7   7      517.24      534.94     27.66 o 
   2   7   7      190.04      242.40     21.63 o 
   3   7   7      166.40      186.93     20.86 o 
   4   7   7        4.61        9.22     15.05 o 
   5   7   7       90.16      106.40     22.02 o 
   6   7   7      262.97      212.05     24.89 o 
   7   7   7      272.69      277.10     25.11 o 
   8   7   7        1.54        4.77     16.50 o 
   9   7   7       12.83       39.88     15.27 o 
  10   7   7       13.48       51.30     13.80 o 
  11   7   7       12.89       15.88     14.80 o 
 -11   8   7       26.72       24.45     15.22 o 
 -10   8   7       10.06        6.43     17.13 o 
  -9   8   7        9.29        2.68     18.96 o 
  -8   8   7        8.11       17.46     15.78 o 
  -7   8   7      130.98      107.30     21.94 o 
  -6   8   7       44.83       26.94     18.96 o 
  -5   8   7      126.82       98.68     22.60 o 
  -4   8   7      274.73      278.10     25.22 o 
  -3   8   7        6.67        3.38     17.56 o 
  -2   8   7       86.32      136.56     23.01 o 
  -1   8   7      872.96      896.79     38.04 o 
   0   8   7       79.60       55.78     14.35 o 
   1   8   7       72.84       62.29     18.74 o 
   2   8   7       53.05       52.59     17.97 o 
   3   8   7       86.59       89.11     19.31 o 
   4   8   7       17.93       24.89     16.54 o 
   5   8   7      334.80      336.75     27.27 o 
   6   8   7       49.60       49.13     18.77 o 
   7   8   7       72.89       94.79     18.32 o 
   8   8   7       19.61       47.45     16.19 o 
   9   8   7        4.32        7.08     16.54 o 
  10   8   7       59.53       65.95     16.90 o 
  11   8   7        5.69        4.15     13.09 o 
 -10   9   7       10.64       25.01     14.46 o 
  -9   9   7        0.25        2.67     16.94 o 
  -8   9   7        2.91       12.53     18.57 o 
  -7   9   7       35.66       66.15     20.32 o 
  -6   9   7      105.28       88.79     24.94 o 
  -5   9   7        0.19       13.59     17.78 o 
  -4   9   7      296.09      375.77     30.96 o 
  -3   9   7       27.30       35.38     18.79 o 
  -2   9   7        8.95       17.19     18.71 o 
  -1   9   7       24.49        6.03     16.58 o 
   0   9   7        0.71       21.56     10.75 o 
   1   9   7       19.71       39.27     17.16 o 
   2   9   7       42.47       22.72     19.45 o 
   3   9   7       23.12       59.49     15.80 o 
   4   9   7       11.40       18.46     14.68 o 
   5   9   7        7.49       31.18     15.59 o 
   6   9   7       14.44        7.58     16.76 o 
   7   9   7       55.25       89.21     18.97 o 
   8   9   7        8.66        7.24     17.48 o 
   9   9   7       11.09        8.01     16.57 o 
  10   9   7       13.29       13.97      4.11 o 
  -9  10   7       19.63       51.04     15.85 o 
  -8  10   7        0.15       36.34     17.29 o 
  -7  10   7        2.66       11.56     16.01 o 
  -6  10   7       34.80       23.19     20.37 o 
  -5  10   7       47.37       94.71     19.59 o 
  -4  10   7       11.06       43.44     19.25 o 
  -3  10   7      179.32      161.50     24.49 o 
  -2  10   7        0.04        6.62     17.36 o 
  -1  10   7        6.84        6.59     18.12 o 
   0  10   7        2.28       12.31     12.64 o 
   1  10   7       50.83       46.89     22.07 o 
   2  10   7       89.24       92.69     19.84 o 
   3  10   7       20.07       11.76     18.50 o 
   4  10   7       27.70        9.11     17.76 o 
   5  10   7       58.41       48.11     20.87 o 
   6  10   7        2.65        8.96     17.11 o 
   7  10   7        1.05        3.72     15.80 o 
   8  10   7       23.91       16.19     17.74 o 
   9  10   7       19.48        7.44     14.89 o 
  -7  11   7        0.26       23.85     18.15 o 
  -6  11   7       34.42       62.28     19.43 o 
  -5  11   7        3.88        3.00     20.07 o 
  -4  11   7       17.57       65.30     18.33 o 
  -3  11   7       36.98       48.73     21.56 o 
  -2  11   7        1.87       21.51     21.51 o 
  -1  11   7        4.97       34.84     17.42 o 
   0  11   7       19.46       16.67     29.04 o 
   1  11   7       26.18        6.96     19.93 o 
   2  11   7        7.75       26.10     17.91 o 
   3  11   7        2.41        6.78     18.58 o 
   4  11   7       38.69       17.49     20.03 o 
   5  11   7        0.07        1.32     17.62 o 
   6  11   7        0.01       29.90     16.17 o 
   7  11   7       14.62       10.52     15.29 o 
  -6  12   7        0.00       16.96     16.96 o 
  -5  12   7        6.18       16.73     16.73 o 
  -4  12   7        8.86       12.71     20.09 o 
  -3  12   7        3.84       34.08     17.68 o 
  -2  12   7        0.69        2.85     19.48 o 
  -1  12   7        5.39       20.28     20.28 o 
   0  12   7        0.13       13.58     35.72 o 
   1  12   7        1.78       13.91     16.58 o 
   2  12   7       38.38       35.66     18.79 o 
   3  12   7        0.40       18.86     16.22 o 
   4  12   7        3.02       15.67     19.15 o 
   5  12   7        3.35       15.12     15.12 o 
  -2  13   7        1.64        3.97     16.96 o 
  -1  13   7       15.29       10.58     17.27 o 
   0  13   7        0.84        1.46     11.54 o 
   1  13   7        7.97       20.90     16.84 o 
   2  13   7        8.62       14.11     18.04 o 
 -13   0   8        0.12       11.96     14.54 o 
 -12   0   8       36.12       27.36     17.89 o 
 -11   0   8        1.62       18.41     15.21 o 
 -10   0   8       13.03        7.01     17.66 o 
  -9   0   8      174.62      168.95     21.73 o 
  -8   0   8      127.59      138.47     20.87 o 
  -7   0   8       49.14       31.25     15.23 o 
  -6   0   8      211.46      198.49     18.72 o 
  -5   0   8     1510.19     1263.53     34.01 o 
  -4   0   8      475.54      486.50     21.08 o 
  -3   0   8     1310.72     1430.92     31.91 o 
  -2   0   8      311.56      278.31     15.34 o 
  -1   0   8     2780.35     2970.35     42.58 o 
   0   0   8      981.05     1167.04     31.82 o 
   1   0   8      265.26      337.32     15.85 o 
   2   0   8      939.42      992.31     26.29 o 
   3   0   8      327.42      317.62     17.23 o 
   4   0   8     3696.15     3806.11     54.33 o 
   5   0   8      103.65      102.32     13.79 o 
   6   0   8        1.05        5.00     12.58 o 
   7   0   8       38.19       73.54     15.43 o 
   8   0   8       51.03       26.19     18.06 o 
   9   0   8       43.58       40.36     18.08 o 
  10   0   8       11.68       35.92     17.17 o 
  11   0   8        5.81        1.35     18.58 o 
  12   0   8        0.36        6.60     16.08 o 
  13   0   8        0.04       17.61     13.90 o 
 -13   1   8        0.00        1.13     14.27 o 
 -12   1   8       24.00        1.17     16.98 o 
 -11   1   8       72.98      105.87     18.85 o 
 -10   1   8       39.13       57.78     15.61 o 
  -9   1   8      216.13      258.06     24.88 o 
  -8   1   8       71.58       70.16     19.09 o 
  -7   1   8       81.78      122.25     18.27 o 
  -6   1   8      295.94      317.09     21.03 o 
  -5   1   8       57.64       73.90     13.57 o 
  -4   1   8       27.23       56.72     12.90 o 
  -3   1   8      130.00      145.48     14.83 o 
  -2   1   8      312.53      291.04     18.75 o 
  -1   1   8       21.34       20.99     20.99 o 
   0   1   8     1928.29     2114.77     35.89 o 
   1   1   8     2691.72     3099.65     45.61 o 
   2   1   8      177.21      144.22     14.73 o 
   3   1   8       33.10       18.89     11.11 o 
   4   1   8       78.00       76.89     13.09 o 
   5   1   8       34.18       38.92     12.62 o 
   6   1   8       30.49        0.78     13.21 o 
   7   1   8       27.26       28.49     15.73 o 
   8   1   8      179.15      166.71     22.23 o 
   9   1   8       24.04       32.98     17.12 o 
  10   1   8        0.02        3.73     17.27 o 
  11   1   8      104.15      133.62     21.56 o 
  12   1   8        9.30       40.76     15.46 o 
  13   1   8        0.19        0.00     16.84 o 
 -13   2   8       25.87       22.41     15.84 o 
 -12   2   8      106.22      100.30     19.68 o 
 -11   2   8        1.77       27.24     15.83 o 
 -10   2   8        4.01        1.18     18.39 o 
  -9   2   8       45.18       68.83     16.17 o 
  -8   2   8      129.98       71.52     21.46 o 
  -7   2   8        6.57       19.86     14.98 o 
  -6   2   8      195.11      179.63     17.59 o 
  -5   2   8     1038.03     1162.66     33.71 o 
  -4   2   8      564.12      637.41     25.21 o 
  -3   2   8        2.14        6.12     10.90 o 
  -2   2   8        1.11        1.69     10.15 o 
  -1   2   8      367.50      419.74     18.13 o 
   0   2   8      360.77      423.20     13.70 o 
   1   2   8      291.95      265.73     16.76 o 
   2   2   8      497.41      545.11     23.78 o 
   3   2   8      257.75      260.31     20.33 o 
   4   2   8      688.99      699.45     27.07 o 
   5   2   8      321.00      326.97     21.45 o 
   6   2   8        7.06       20.50     13.40 o 
   7   2   8       58.77       67.02     17.46 o 
   8   2   8      221.34      241.80     23.14 o 
   9   2   8       14.88       10.32     18.00 o 
  10   2   8       14.64       11.17     16.99 o 
  11   2   8        0.65       41.43     17.22 o 
  12   2   8        0.52        1.33     16.19 o 
  13   2   8        2.72       17.56     17.56 o 
 -13   3   8        2.98        6.49     13.69 o 
 -12   3   8        3.15        6.89     15.21 o 
 -11   3   8      127.94       84.52     20.73 o 
 -10   3   8        0.89       12.78     16.80 o 
  -9   3   8        3.76       11.06     17.43 o 
  -8   3   8        2.04       19.82     16.68 o 
  -7   3   8       84.81       67.38     17.41 o 
  -6   3   8      268.25      256.31     22.71 o 
  -5   3   8        2.55        7.51     14.86 o 
  -4   3   8     2288.16     2241.18     44.54 o 
  -3   3   8     1763.89     1768.91     36.07 o 
  -2   3   8     1576.11     1647.94     33.91 o 
  -1   3   8     1565.37     1520.19     32.82 o 
   0   3   8      594.59      590.32     45.48 o 
   1   3   8       20.56       20.12     10.51 o 
   2   3   8     5794.57     5751.01     67.64 o 
   3   3   8       14.29       17.68     13.52 o 
   4   3   8      481.67      477.10     25.71 o 
   5   3   8      258.06      247.46     20.74 o 
   6   3   8      582.13      572.52     28.64 o 
   7   3   8        6.71        7.02     16.60 o 
   8   3   8      330.11      339.43     26.12 o 
   9   3   8        0.46        1.24     17.00 o 
  10   3   8       74.23       64.33     18.85 o 
  11   3   8        1.03        0.00     16.95 o 
  12   3   8        0.45       21.71     14.64 o 
  13   3   8        0.91       14.35     13.14 o 
 -13   4   8        4.60       31.81     11.80 o 
 -12   4   8        9.60       22.44     14.44 o 
 -11   4   8        7.94       19.83     14.84 o 
 -10   4   8        0.38       18.75     14.13 o 
  -9   4   8       33.10       51.08     17.73 o 
  -8   4   8      189.54      250.05     21.73 o 
  -7   4   8       16.68        2.07     16.54 o 
  -6   4   8        0.18        8.50     15.24 o 
  -5   4   8      105.81      112.52     18.65 o 
  -4   4   8       66.22       69.02     14.09 o 
  -3   4   8      979.06      907.68     29.27 o 
  -2   4   8      871.68      853.97     27.44 o 
  -1   4   8     1229.58     1210.85     31.66 o 
   0   4   8     1067.55     1119.76     69.36 o 
   1   4   8      106.29       83.06     14.59 o 
   2   4   8       78.87       99.37     15.82 o 
   3   4   8      153.86      165.02     18.45 o 
   4   4   8      528.57      551.10     27.21 o 
   5   4   8      461.44      448.33     27.51 o 
   6   4   8      174.83      165.50     21.45 o 
   7   4   8      380.95      359.17     26.37 o 
   8   4   8       41.15       42.56     20.18 o 
   9   4   8        8.45        9.54     17.11 o 
  10   4   8       33.66        7.37     18.50 o 
  11   4   8        3.76        6.32     16.82 o 
  12   4   8        0.01        6.15     14.58 o 
 -12   5   8       13.85        4.36     13.60 o 
 -11   5   8       32.15       22.24     15.49 o 
 -10   5   8        0.59       16.63     15.26 o 
  -9   5   8        2.90       18.76     14.36 o 
  -8   5   8      109.97      132.58     20.46 o 
  -7   5   8      283.36      271.81     24.36 o 
  -6   5   8       31.76       65.29     14.73 o 
  -5   5   8       81.23       77.32     19.16 o 
  -4   5   8      168.11      136.65     17.89 o 
  -3   5   8      308.76      372.14     21.87 o 
  -2   5   8      344.48      292.87     20.50 o 
  -1   5   8      292.97      228.82     17.91 o 
   0   5   8      963.24      925.77     63.51 o 
   1   5   8       78.76       36.53     14.51 o 
   2   5   8      271.35      283.96     20.33 o 
   3   5   8       64.59       79.23     14.75 o 
   4   5   8      755.05      795.01     32.31 o 
   5   5   8       60.13       59.50     17.28 o 
   6   5   8       13.79       43.03     15.05 o 
   7   5   8        8.24       28.80     16.87 o 
   8   5   8        9.96       16.56     16.56 o 
   9   5   8       13.08        4.84     17.43 o 
  10   5   8       33.15       30.80     18.70 o 
  11   5   8        4.25       20.86     15.20 o 
  12   5   8        8.71        0.00     16.62 o 
 -12   6   8        7.71        2.17     13.66 o 
 -11   6   8        9.90       37.39     15.47 o 
 -10   6   8        0.72        2.38     16.82 o 
  -9   6   8        4.97       13.42     16.17 o 
  -8   6   8       67.49       50.53     20.21 o 
  -7   6   8        3.89        3.49     17.15 o 
  -6   6   8       16.18       26.37     17.15 o 
  -5   6   8       53.44       47.54     17.42 o 
  -4   6   8        0.51       16.76     16.76 o 
  -3   6   8        0.57       15.11     15.11 o 
  -2   6   8      443.94      426.30     25.52 o 
  -1   6   8       10.38       23.53     13.79 o 
   0   6   8       26.93        1.33     11.21 o 
   1   6   8      964.82      955.20     33.62 o 
   2   6   8       82.38       70.07     15.61 o 
   3   6   8       41.83       64.37     14.64 o 
   4   6   8      176.68      149.67     21.15 o 
   5   6   8        0.87       20.00     15.93 o 
   6   6   8      132.01      108.59     21.59 o 
   7   6   8        7.25       21.84     16.72 o 
   8   6   8       31.66       28.56     16.42 o 
   9   6   8       37.90       36.32     15.72 o 
  10   6   8       15.91       18.08     15.51 o 
  11   6   8        2.76       15.23     14.65 o 
  12   6   8        7.10        5.37     14.26 o 
 -11   7   8        1.11        4.63     16.09 o 
 -10   7   8        1.72        2.55     15.04 o 
  -9   7   8        1.59       11.46     18.40 o 
  -8   7   8        0.05       17.95     17.50 o 
  -7   7   8        5.15        0.00     17.39 o 
  -6   7   8        4.85       15.74     18.86 o 
  -5   7   8        2.45        5.81     18.10 o 
  -4   7   8       36.52       18.68     18.19 o 
  -3   7   8       63.63       63.08     19.35 o 
  -2   7   8      299.87      299.36     25.64 o 
  -1   7   8      651.37      649.11     32.96 o 
   0   7   8      825.87      719.91     23.50 o 
   1   7   8      543.17      455.97     27.30 o 
   2   7   8      254.88      245.75     22.95 o 
   3   7   8       35.56       33.07     15.00 o 
   4   7   8       55.46       21.56     18.66 o 
   5   7   8      167.13      206.68     23.39 o 
   6   7   8      250.37      208.36     24.04 o 
   7   7   8       33.10       21.43     18.31 o 
   8   7   8       76.29       84.49     20.64 o 
   9   7   8       46.58        9.60     18.68 o 
  10   7   8        0.87        9.35     16.01 o 
  11   7   8        9.37        0.00     15.32 o 
 -10   8   8        4.60       24.85     16.21 o 
  -9   8   8       57.12       84.35     20.57 o 
  -8   8   8        0.72       17.58     18.18 o 
  -7   8   8        0.85       13.45     18.98 o 
  -6   8   8       37.78       69.66     19.05 o 
  -5   8   8        3.60        5.03     18.27 o 
  -4   8   8        4.14       35.51     16.74 o 
  -3   8   8      210.63      240.08     25.40 o 
  -2   8   8       45.17       31.06     18.90 o 
  -1   8   8       23.19       29.19     18.79 o 
   0   8   8      499.81      489.89     22.40 o 
   1   8   8        9.64        6.59     15.82 o 
   2   8   8        2.61        4.57     14.84 o 
   3   8   8       63.64       83.45     19.21 o 
   4   8   8        1.27        5.89     17.65 o 
   5   8   8       74.42       80.23     19.71 o 
   6   8   8        1.30        0.00     16.12 o 
   7   8   8       14.16       14.67     17.50 o 
   8   8   8       73.88       73.61     18.05 o 
   9   8   8        3.29        3.55     15.25 o 
  10   8   8        2.63       14.29     14.29 o 
 -10   9   8        2.08       25.27     14.28 o 
  -9   9   8        8.50       38.27     17.93 o 
  -8   9   8      117.53      139.86     21.43 o 
  -7   9   8        1.59        8.42     16.54 o 
  -6   9   8        6.15       30.89     18.98 o 
  -5   9   8       71.73       67.53     21.35 o 
  -4   9   8       10.08        4.03     18.79 o 
  -3   9   8       26.16       11.80     21.07 o 
  -2   9   8      177.79      128.26     23.40 o 
  -1   9   8      201.91      159.59     25.79 o 
   0   9   8       16.92       18.11      5.76 o 
   1   9   8       17.87       19.74     19.74 o 
   2   9   8       90.46       84.14     21.28 o 
   3   9   8       34.47       33.66     19.63 o 
   4   9   8        1.49       17.56     17.56 o 
   5   9   8      105.98       88.52     20.93 o 
   6   9   8        0.00        2.54     16.85 o 
   7   9   8        2.33        0.00     16.02 o 
   8   9   8       46.90       21.28     19.02 o 
   9   9   8        2.10        1.14     15.25 o 
  -8  10   8        0.11        1.30     18.01 o 
  -7  10   8        1.64       21.39     16.97 o 
  -6  10   8        2.72       24.64     20.68 o 
  -5  10   8       11.04       14.40     16.77 o 
  -4  10   8       19.02       41.25     18.76 o 
  -3  10   8        4.32       33.51     16.34 o 
  -2  10   8       44.07       41.12     18.99 o 
  -1  10   8       24.87       14.87     19.60 o 
   0  10   8        1.05       16.67     12.38 o 
   1  10   8        3.31        5.30     18.62 o 
   2  10   8        2.08       17.69     17.69 o 
   3  10   8       10.76        5.39     19.10 o 
   4  10   8       33.22       30.41     17.36 o 
   5  10   8       30.93       62.57     18.00 o 
   6  10   8        3.12       18.95     15.94 o 
   7  10   8       10.09       37.32     13.86 o 
   8  10   8       13.95       21.26     16.26 o 
  -7  11   8        1.03       13.69     17.46 o 
  -6  11   8        0.09       19.43     19.43 o 
  -5  11   8        1.21       13.02     18.66 o 
  -4  11   8        0.62        7.19     19.15 o 
  -3  11   8       39.55       50.34     20.14 o 
  -2  11   8       14.24        5.70     19.84 o 
  -1  11   8       31.97       32.50     20.34 o 
   0  11   8        0.16        8.47     21.00 o 
   1  11   8        4.10       18.63     18.63 o 
   2  11   8        2.06        5.49     18.54 o 
   3  11   8       19.23       13.62     18.49 o 
   4  11   8        6.79       17.33     17.33 o 
   5  11   8        5.58       10.30     16.15 o 
   6  11   8        3.23        1.27     15.60 o 
   7  11   8        2.37       12.42     15.17 o 
  -5  12   8       27.96        2.73     19.14 o 
  -4  12   8       24.60       47.37     18.31 o 
  -3  12   8        0.30       19.04     19.04 o 
  -2  12   8       63.13       42.20     21.44 o 
  -1  12   8        6.14        1.38     19.65 o 
   0  12   8       21.76       47.16     13.59 o 
   1  12   8       18.82       48.40     18.48 o 
   2  12   8        5.15       10.84     18.65 o 
   3  12   8        2.56        5.31     17.59 o 
   4  12   8        0.31        8.90     15.53 o 
   5  12   8        0.48       14.39     14.39 o 
 -13   1   9       18.13       12.65     16.69 o 
 -12   1   9        0.55        4.94     14.55 o 
 -11   1   9       15.77       22.07     17.04 o 
 -10   1   9       75.11       79.97     19.81 o 
  -9   1   9      113.77       83.62     20.95 o 
  -8   1   9        3.91        1.12     17.99 o 
  -7   1   9       58.82       73.26     17.66 o 
  -6   1   9        0.12        0.98     14.32 o 
  -5   1   9      192.30      217.91     19.10 o 
  -4   1   9      739.00      809.15     28.75 o 
  -3   1   9     1007.33     1006.34     30.62 o 
  -2   1   9      802.58      883.79     28.17 o 
  -1   1   9       46.88       52.89     11.27 o 
   0   1   9     1023.73      967.88     18.00 o 
   1   1   9        3.03       11.64     10.43 o 
   2   1   9        1.95        6.49     11.92 o 
   3   1   9      245.28      260.84     17.33 o 
   4   1   9     1210.08     1282.16     34.23 o 
   5   1   9       72.23       88.32     14.91 o 
   6   1   9        0.04       15.96     13.92 o 
   7   1   9      243.51      290.45     23.68 o 
   8   1   9        1.36        3.17     17.10 o 
   9   1   9      170.65      203.08     23.25 o 
  10   1   9        0.68        8.86     17.57 o 
  11   1   9       14.11       19.32     19.32 o 
  12   1   9        7.22       28.65     17.66 o 
  13   1   9        1.34       14.57     13.34 o 
 -13   2   9        2.23       13.20     12.89 o 
 -12   2   9       25.68       31.89     16.54 o 
 -11   2   9       16.10       25.18     18.05 o 
 -10   2   9      121.21      165.36     18.86 o 
  -9   2   9       23.97       28.23     16.94 o 
  -8   2   9      107.66       85.53     19.76 o 
  -7   2   9      874.20      924.98     35.38 o 
  -6   2   9        0.58       17.73     14.91 o 
  -5   2   9      204.92      231.36     20.18 o 
  -4   2   9     2241.35     2364.41     47.58 o 
  -3   2   9     1446.34     1568.20     37.25 o 
  -2   2   9      859.47      843.49     26.52 o 
  -1   2   9     3606.18     3579.59     48.58 o 
   0   2   9      120.57      119.05     29.10 o 
   1   2   9     3251.68     3087.79     47.49 o 
   2   2   9     1014.15     1105.99     33.35 o 
   3   2   9        0.01       13.79     13.79 o 
   4   2   9     1004.25     1093.91     33.94 o 
   5   2   9      606.46      757.13     30.08 o 
   6   2   9       24.78       35.08     16.36 o 
   7   2   9     1887.88     1815.26     49.33 o 
   8   2   9        7.44        6.58     16.91 o 
   9   2   9       12.01        7.10     17.15 o 
  10   2   9      162.15      134.33     22.29 o 
  11   2   9       17.56        2.53     17.46 o 
  12   2   9        0.78        6.36     16.80 o 
  13   2   9        2.22       14.31     14.31 o 
 -13   3   9        1.65       13.58     13.77 o 
 -12   3   9       22.96        0.00     16.37 o 
 -11   3   9        8.00        4.78     15.25 o 
 -10   3   9      179.07      168.24     20.98 o 
  -9   3   9        0.89       22.87     14.95 o 
  -8   3   9        2.86       36.00     16.83 o 
  -7   3   9        2.14       13.31     16.02 o 
  -6   3   9      279.32      344.62     23.96 o 
  -5   3   9      632.58      623.77     28.57 o 
  -4   3   9     3623.08     3725.25     58.80 o 
  -3   3   9      280.12      284.04     19.70 o 
  -2   3   9      498.32      488.27     21.47 o 
  -1   3   9     1446.65     1360.27     32.82 o 
   0   3   9        1.80       10.90      7.71 o 
   1   3   9       49.46       35.65     13.50 o 
   2   3   9      915.34      902.89     30.94 o 
   3   3   9        3.71       15.11     12.85 o 
   4   3   9      352.65      344.99     24.85 o 
   5   3   9      168.77      138.91     21.74 o 
   6   3   9      103.76       70.11     18.63 o 
   7   3   9      162.52      118.65     24.24 o 
   8   3   9        7.18       12.33     17.17 o 
   9   3   9       12.16       22.78     17.16 o 
  10   3   9        0.57        0.00     17.31 o 
  11   3   9       65.20       56.12     16.68 o 
  12   3   9        3.85        4.97     15.76 o 
 -12   4   9        0.05        7.76     13.59 o 
 -11   4   9        0.40       14.97     14.97 o 
 -10   4   9       12.03       31.93     14.87 o 
  -9   4   9      358.43      278.74     25.16 o 
  -8   4   9        3.79        6.75     15.49 o 
  -7   4   9        7.88       17.22     17.22 o 
  -6   4   9      321.92      286.99     22.26 o 
  -5   4   9      100.08      130.61     19.02 o 
  -4   4   9      192.76      196.80     18.60 o 
  -3   4   9     2975.87     2858.64     50.96 o 
  -2   4   9       67.51       66.99     15.13 o 
  -1   4   9      510.15      509.30     24.37 o 
   0   4   9      815.88      785.27     19.89 o 
   1   4   9      145.09      120.99     16.30 o 
   2   4   9      686.56      705.36     27.47 o 
   3   4   9      134.00      133.49     18.93 o 
   4   4   9        3.03       15.68     15.68 o 
   5   4   9       13.48        9.98     15.90 o 
   6   4   9       24.36        4.13     17.81 o 
   7   4   9      115.73      112.52     21.90 o 
   8   4   9        5.66       24.39     16.98 o 
   9   4   9       65.25       72.51     20.27 o 
  10   4   9       66.15       38.54     19.97 o 
  11   4   9        0.71        3.72     15.64 o 
  12   4   9        0.03       21.42     14.54 o 
 -12   5   9        2.64        6.45     14.81 o 
 -11   5   9        0.05        4.59     11.79 o 
 -10   5   9       22.33       51.27     16.78 o 
  -9   5   9        6.23       10.75     16.34 o 
  -8   5   9       72.61       64.09     20.00 o 
  -7   5   9      164.10      208.65     20.70 o 
  -6   5   9        0.67        2.08     15.96 o 
  -5   5   9       47.15       65.38     16.51 o 
  -4   5   9       25.46       44.54     15.65 o 
  -3   5   9       22.70       16.71     13.85 o 
  -2   5   9      224.86      227.20     20.93 o 
  -1   5   9       52.99       65.17     16.69 o 
   0   5   9      353.16      342.66     42.74 o 
   1   5   9       55.35       59.31     13.96 o 
   2   5   9      200.52      172.82     18.61 o 
   3   5   9       56.65       41.91     15.69 o 
   4   5   9      179.62      145.40     18.86 o 
   5   5   9       58.29       73.40     18.55 o 
   6   5   9        0.69       12.20     16.90 o 
   7   5   9      328.47      337.49     28.30 o 
   8   5   9       24.84       34.43     15.94 o 
   9   5   9       38.74       45.03     18.32 o 
  10   5   9        0.92       19.10     19.10 o 
  11   5   9        1.36       15.77     15.77 o 
  12   5   9        2.70       32.31     13.05 o 
 -12   6   9        0.78       14.39     12.90 o 
 -11   6   9        1.76        1.12     15.17 o 
 -10   6   9       10.09        3.57     16.07 o 
  -9   6   9       25.81        2.52     17.41 o 
  -8   6   9        5.65        7.36     18.02 o 
  -7   6   9      256.96      296.95     27.94 o 
  -6   6   9       20.91       11.43     17.23 o 
  -5   6   9      226.68      297.15     25.42 o 
  -4   6   9      563.67      558.36     31.11 o 
  -3   6   9      118.51      115.23     20.85 o 
  -2   6   9      198.75      260.15     23.03 o 
  -1   6   9      149.83      116.97     18.90 o 
   0   6   9      254.01      259.63     23.26 o 
   1   6   9       19.41       14.91     15.23 o 
   2   6   9       25.81       30.31     16.11 o 
   3   6   9        9.49       15.42     15.42 o 
   4   6   9        4.68       10.36     16.68 o 
   5   6   9       23.23       29.68     15.64 o 
   6   6   9        0.08        9.15     17.53 o 
   7   6   9       42.58       21.27     18.84 o 
   8   6   9        2.59        6.04     15.25 o 
   9   6   9        3.52        6.03     14.99 o 
  10   6   9        2.30       15.46     16.67 o 
  11   6   9       23.22       13.47     14.64 o 
 -11   7   9        0.16        5.61     14.53 o 
 -10   7   9        8.53       45.14     15.33 o 
  -9   7   9       30.27        3.83     18.03 o 
  -8   7   9       23.49       10.38     19.28 o 
  -7   7   9       25.60       56.28     19.60 o 
  -6   7   9       76.92       44.83     22.58 o 
  -5   7   9      203.49      275.35     26.34 o 
  -4   7   9      177.74      167.81     23.59 o 
  -3   7   9      212.96      235.51     24.69 o 
  -2   7   9       40.17       48.72     20.83 o 
  -1   7   9      478.86      584.82     32.60 o 
   0   7   9       47.57       46.16     13.44 o 
   1   7   9       46.72       19.92     17.63 o 
   2   7   9       96.13      112.99     18.10 o 
   3   7   9       55.67       39.04     18.31 o 
   4   7   9        1.52        5.58     17.86 o 
   5   7   9      165.80      121.96     23.69 o 
   6   7   9       12.43       27.39     17.50 o 
   7   7   9       19.99       43.46     16.80 o 
   8   7   9        6.74        2.43     16.65 o 
   9   7   9        0.97       17.30     17.30 o 
  10   7   9        0.05       15.57     15.57 o 
  11   7   9       14.63       12.43     13.45 o 
 -10   8   9        0.41        6.00     14.40 o 
  -9   8   9       52.07       72.71     19.16 o 
  -8   8   9        1.57       18.00     18.00 o 
  -7   8   9        5.62       14.98     20.23 o 
  -6   8   9      322.05      291.75     30.06 o 
  -5   8   9        6.67       20.27     20.27 o 
  -4   8   9       77.89      108.52     20.56 o 
  -3   8   9       34.58       34.73     18.46 o 
  -2   8   9      266.07      280.13     27.61 o 
  -1   8   9      186.69      157.34     23.75 o 
   0   8   9      240.31      221.60     18.05 o 
   1   8   9       54.90       66.41     16.81 o 
   2   8   9       15.15       18.70     18.05 o 
   3   8   9        6.06       23.69     16.50 o 
   4   8   9        3.15        4.86     17.10 o 
   5   8   9       21.63       11.10     17.35 o 
   6   8   9        2.35       12.35     15.84 o 
   7   8   9        0.09       17.71     17.71 o 
   8   8   9        0.24        4.74     14.98 o 
   9   8   9       58.84       76.14     16.47 o 
  10   8   9       12.07       32.39     13.32 o 
  -9   9   9        2.86        1.32     15.36 o 
  -8   9   9        4.42        6.79     16.02 o 
  -7   9   9       68.45       23.98     20.12 o 
  -6   9   9        0.55        4.24     21.02 o 
  -5   9   9       43.03       36.58     20.97 o 
  -4   9   9       10.24       13.77     20.90 o 
  -3   9   9       57.88       34.98     21.93 o 
  -2   9   9      160.28      164.92     24.81 o 
  -1   9   9        0.52       14.36     16.53 o 
   0   9   9       12.30       28.89     13.88 o 
   1   9   9       28.72        5.07     19.31 o 
   2   9   9       74.52       57.59     20.44 o 
   3   9   9       13.68       16.67     18.09 o 
   4   9   9       83.44       86.03     22.24 o 
   5   9   9       16.97       38.26     16.88 o 
   6   9   9       69.26       37.68     17.89 o 
   7   9   9       25.55       41.38     17.31 o 
   8   9   9        0.15        8.07     14.69 o 
   9   9   9        3.35       12.72     13.19 o 
  -8  10   9        1.67        4.03     14.64 o 
  -7  10   9        0.44       20.40     20.40 o 
  -6  10   9       51.98       67.65     20.80 o 
  -5  10   9        0.46       11.69     19.36 o 
  -4  10   9        4.35        8.70     19.93 o 
  -3  10   9        3.64       14.29     19.91 o 
  -2  10   9        1.23       29.39     18.73 o 
  -1  10   9      169.33      207.76     26.93 o 
   0  10   9        7.49       10.13     12.62 o 
   1  10   9      138.58       90.21     24.21 o 
   2  10   9        7.38       43.58     17.99 o 
   3  10   9       71.07      136.35     21.67 o 
   4  10   9       46.41       74.46     19.59 o 
   5  10   9        5.80        7.71     18.01 o 
   6  10   9       19.91       41.13     15.70 o 
   7  10   9       29.16       19.88     15.41 o 
   8  10   9        1.30       13.94     14.14 o 
  -6  11   9        3.02       19.46     17.12 o 
  -5  11   9       53.57       42.91     23.67 o 
  -4  11   9       12.32        2.88     21.07 o 
  -3  11   9        8.31       14.49     19.52 o 
  -2  11   9       15.76       21.56     21.27 o 
  -1  11   9        1.02       19.99     20.58 o 
   0  11   9       60.05       56.17     16.15 o 
   1  11   9        1.92        9.88     18.74 o 
   2  11   9       27.20        2.73     18.13 o 
   3  11   9       27.41       36.82     19.66 o 
   4  11   9        0.27        1.30     16.48 o 
   5  11   9        7.53       31.64     17.88 o 
   6  11   9       18.46       30.72     14.87 o 
  -4  12   9        1.44        5.46     17.09 o 
  -3  12   9        0.00       18.53     18.53 o 
  -2  12   9        0.99        2.77     18.95 o 
  -1  12   9       49.85       71.95     18.72 o 
   0  12   9        2.92       27.55     12.26 o 
   1  12   9       42.34       12.24     22.15 o 
   2  12   9        0.59        4.05     15.53 o 
   3  12   9        0.84       16.94     15.62 o 
   4  12   9        0.14        8.71     12.17 o 
 -13   0  10        2.23        4.67     15.44 o 
 -12   0  10        2.06       32.99     16.18 o 
 -11   0  10        1.90        0.00     19.94 o 
 -10   0  10        6.40        4.99     17.39 o 
  -9   0  10      147.05      120.74     23.73 o 
  -8   0  10      619.84      735.40     34.35 o 
  -7   0  10       85.21       83.55     18.29 o 
  -6   0  10      129.04      111.00     17.69 o 
  -5   0  10        0.96        8.75     13.13 o 
  -4   0  10     1658.33     1569.35     39.24 o 
  -3   0  10     1559.08     1696.55     38.67 o 
  -2   0  10      633.25      635.99     24.82 o 
  -1   0  10     1817.99     1875.00     38.86 o 
   0   0  10     6768.97     7253.75     55.16 o 
   1   0  10      203.20      157.01     16.09 o 
   2   0  10     1149.17     1262.36     32.61 o 
   3   0  10     1984.18     1889.88     41.53 o 
   4   0  10     1407.46     1338.25     37.12 o 
   5   0  10        2.84        2.76     14.78 o 
   6   0  10      822.93      958.47     36.06 o 
   7   0  10      139.58      172.55     21.05 o 
   8   0  10        1.01       18.63     16.84 o 
   9   0  10       44.86       88.26     21.87 o 
  10   0  10        6.78       15.64     20.18 o 
  11   0  10        0.05        3.95     17.61 o 
  12   0  10        7.86       32.10     17.05 o 
 -13   1  10        5.94       16.39     16.39 o 
 -12   1  10        7.75       17.11     15.89 o 
 -11   1  10      192.77      162.25     23.08 o 
 -10   1  10        7.46       23.37     17.63 o 
  -9   1  10       37.56       45.94     19.43 o 
  -8   1  10      385.92      497.05     30.68 o 
  -7   1  10        2.31        8.27     16.88 o 
  -6   1  10       90.19       87.42     18.80 o 
  -5   1  10      377.10      408.32     25.66 o 
  -4   1  10       38.79       23.42     16.75 o 
  -3   1  10      908.86     1052.56     33.46 o 
  -2   1  10      172.99      142.05     18.10 o 
  -1   1  10      483.88      475.28     23.90 o 
   0   1  10      130.33      104.79     20.21 o 
   1   1  10       98.34       95.22     16.21 o 
   2   1  10      458.02      486.77     26.22 o 
   3   1  10      345.56      313.75     20.57 o 
   4   1  10        0.99        8.99     13.89 o 
   5   1  10      164.17      134.15     18.98 o 
   6   1  10      260.04      240.88     23.31 o 
   7   1  10      200.22      194.54     25.62 o 
   8   1  10      162.37      165.05     22.39 o 
   9   1  10       70.88       78.23     22.16 o 
  10   1  10       52.18       32.18     21.91 o 
  11   1  10        0.01        1.25     17.63 o 
  12   1  10        0.71        0.18     14.35 o 
 -13   2  10        8.46        4.29     13.06 o 
 -12   2  10       11.66       11.71     15.89 o 
 -11   2  10       95.18       92.12     20.02 o 
 -10   2  10       53.61       51.91     17.35 o 
  -9   2  10       20.13        8.13     16.26 o 
  -8   2  10       26.26       16.78     16.62 o 
  -7   2  10       10.69        9.53     17.28 o 
  -6   2  10      114.59      110.46     20.15 o 
  -5   2  10        0.80        8.39     14.26 o 
  -4   2  10      149.91      127.86     20.55 o 
  -3   2  10      113.93      154.54     18.63 o 
  -2   2  10      513.48      526.08     25.60 o 
  -1   2  10      189.09      160.76     27.45 o 
   0   2  10       23.41        2.34     16.44 o 
   1   2  10       66.38       63.14     13.69 o 
   2   2  10     1655.97     2013.89     44.56 o 
   3   2  10      824.52      870.38     32.72 o 
   4   2  10      120.13      154.54     20.44 o 
   5   2  10      104.02      150.14     18.16 o 
   6   2  10       60.55       72.39     20.30 o 
   7   2  10      257.58      196.77     26.02 o 
   8   2  10        8.96       13.69     16.33 o 
   9   2  10       26.20       40.23     19.29 o 
  10   2  10      107.61       73.81     22.66 o 
  11   2  10        2.86        7.69     18.21 o 
  12   2  10        0.15        3.71     16.03 o 
 -12   3  10        1.15       15.38     15.38 o 
 -11   3  10       16.34        1.13     17.46 o 
 -10   3  10       67.65       62.00     19.34 o 
  -9   3  10       22.75       17.60     19.66 o 
  -8   3  10       15.55       38.47     16.77 o 
  -7   3  10        0.00        6.52     15.90 o 
  -6   3  10       90.70       89.38     19.63 o 
  -5   3  10      373.08      426.91     26.26 o 
  -4   3  10      289.32      325.63     22.72 o 
  -3   3  10      159.86      186.18     16.88 o 
  -2   3  10      726.45      743.72     28.28 o 
  -1   3  10      221.91      218.98     18.71 o 
   0   3  10        0.89        1.87      8.23 o 
   1   3  10      179.71      165.61     16.70 o 
   2   3  10      327.07      379.87     22.73 o 
   3   3  10       19.40       52.22     15.33 o 
   4   3  10      474.99      553.36     30.26 o 
   5   3  10       85.37       83.18     21.04 o 
   6   3  10       28.03       39.01     18.36 o 
   7   3  10      105.60      108.71     18.92 o 
   8   3  10      137.19      122.57     19.89 o 
   9   3  10       52.20       79.57     19.45 o 
  10   3  10       20.59        1.27     19.24 o 
  11   3  10        0.02        6.32     17.79 o 
  12   3  10        0.60        0.00     14.70 o 
 -12   4  10        1.39       12.94     13.25 o 
 -11   4  10       23.62       34.72     13.86 o 
 -10   4  10        5.85        5.95     16.52 o 
  -9   4  10       76.31       52.13     16.28 o 
  -8   4  10       16.47        8.15     17.65 o 
  -7   4  10      132.71      115.09     20.18 o 
  -6   4  10       10.13       27.26     16.10 o 
  -5   4  10       87.04       57.92     17.92 o 
  -4   4  10       58.08       95.29     17.28 o 
  -3   4  10      141.04      161.96     18.32 o 
  -2   4  10      211.69      245.49     19.74 o 
  -1   4  10      265.06      278.59     21.10 o 
   0   4  10        3.65        7.64      8.92 o 
   1   4  10      301.06      308.37     21.78 o 
   2   4  10      705.32      651.66     28.39 o 
   3   4  10     1954.33     1890.38     47.60 o 
   4   4  10      105.18      128.05     19.10 o 
   5   4  10       34.56       55.51     17.43 o 
   6   4  10       42.39       53.28     17.26 o 
   7   4  10       25.12       39.27     17.42 o 
   8   4  10      162.53      162.52     21.98 o 
   9   4  10      130.11      175.62     22.42 o 
  10   4  10        5.33        9.90     15.92 o 
  11   4  10        7.85       16.91     16.91 o 
  12   4  10       16.90       26.13     14.15 o 
 -12   5  10        1.14        7.25     14.05 o 
 -11   5  10        3.64       18.16     13.23 o 
 -10   5  10       46.12       20.20     17.67 o 
  -9   5  10       33.90       51.93     16.29 o 
  -8   5  10        0.01       11.88     16.92 o 
  -7   5  10      125.38      140.19     23.39 o 
  -6   5  10      179.27      211.60     22.38 o 
  -5   5  10        8.64        8.34     15.88 o 
  -4   5  10       96.24       72.80     17.84 o 
  -3   5  10       27.22       33.33     15.78 o 
  -2   5  10      200.28      229.41     21.24 o 
  -1   5  10       75.67      109.82     18.58 o 
   0   5  10       55.67       50.60     11.51 o 
   1   5  10       39.97       61.75     15.95 o 
   2   5  10      779.13      758.21     31.88 o 
   3   5  10        0.46       17.59     17.59 o 
   4   5  10       20.88       32.29     15.16 o 
   5   5  10       51.06       33.10     16.46 o 
   6   5  10       19.06       19.64     18.02 o 
   7   5  10      139.81      130.62     21.64 o 
   8   5  10      103.80       95.69     21.10 o 
   9   5  10       25.51       52.55     19.70 o 
  10   5  10        1.48       19.27     14.64 o 
  11   5  10        1.27       12.73     15.27 o 
 -11   6  10        3.87       31.19     14.08 o 
 -10   6  10       11.82        8.40     14.98 o 
  -9   6  10        1.35       22.37     15.17 o 
  -8   6  10       54.01       61.05     19.18 o 
  -7   6  10      293.38      249.12     26.08 o 
  -6   6  10      127.70      176.37     22.34 o 
  -5   6  10       29.76       16.11     17.90 o 
  -4   6  10      483.09      456.39     28.95 o 
  -3   6  10      107.33      132.20     20.53 o 
  -2   6  10      116.68      137.25     21.98 o 
  -1   6  10     1343.27     1390.19     42.42 o 
   0   6  10       26.81       25.21     11.96 o 
   1   6  10      247.86      239.58     23.39 o 
   2   6  10       79.18       79.83     21.23 o 
   3   6  10        2.74        8.32     16.32 o 
   4   6  10       48.73       59.26     17.98 o 
   5   6  10       80.24       75.83     21.03 o 
   6   6  10      143.41      167.23     23.74 o 
   7   6  10        7.14       25.34     16.15 o 
   8   6  10        0.74        3.61     16.40 o 
   9   6  10        9.28        0.00     17.62 o 
  10   6  10       25.49       23.09     15.09 o 
  11   6  10        9.16        1.08     13.49 o 
 -10   7  10        2.07        9.55     14.83 o 
  -9   7  10        6.73       12.68     16.35 o 
  -8   7  10        2.80        7.75     18.23 o 
  -7   7  10        2.29       20.53     20.53 o 
  -6   7  10       29.14        8.97     20.65 o 
  -5   7  10        5.89       21.22     18.60 o 
  -4   7  10      147.67      126.59     24.25 o 
  -3   7  10       37.73       39.75     11.47 o 
  -2   7  10       47.94       10.49     20.48 o 
  -1   7  10      599.15      599.91     33.04 o 
   0   7  10       14.35       14.69     20.15 o 
   1   7  10       34.32       25.55     19.33 o 
   2   7  10        5.93       23.40     16.94 o 
   3   7  10      124.59      125.07     20.90 o 
   4   7  10       12.66       37.33     18.43 o 
   5   7  10      106.78      142.53     21.89 o 
   6   7  10       28.57        4.90     19.88 o 
   7   7  10       30.00       29.27     17.51 o 
   8   7  10       17.55       17.99     16.31 o 
   9   7  10       64.31       69.48     18.42 o 
  10   7  10        5.61        1.12     14.75 o 
 -10   8  10        9.21       10.47     15.43 o 
  -9   8  10        0.83       15.30     16.17 o 
  -8   8  10        0.27        2.62     15.46 o 
  -7   8  10        0.98        0.00     18.41 o 
  -6   8  10       56.17       76.65     20.55 o 
  -5   8  10       21.20       41.92     21.45 o 
  -4   8  10        4.04       10.53     17.39 o 
  -3   8  10       57.28       44.09     21.29 o 
  -2   8  10      144.41      125.72     26.42 o 
  -1   8  10        8.71       17.54     17.89 o 
   0   8  10       52.80       34.48     14.57 o 
   1   8  10        5.27       18.41     18.41 o 
   2   8  10       86.55       26.96     18.89 o 
   3   8  10        3.41       18.34     18.34 o 
   4   8  10      296.56      255.94     26.49 o 
   5   8  10       94.84       63.76     21.05 o 
   6   8  10      124.12      121.93     22.20 o 
   7   8  10        9.60       16.68     16.68 o 
   8   8  10       20.10       17.58     16.04 o 
   9   8  10       24.72       20.83     15.85 o 
  -9   9  10        2.66       12.32     15.79 o 
  -8   9  10        0.51        6.68     19.14 o 
  -7   9  10        0.43       19.41     19.41 o 
  -6   9  10        0.85       28.51     19.57 o 
  -5   9  10       13.81        9.99     20.30 o 
  -4   9  10       42.34       16.94     19.55 o 
  -3   9  10       42.58       70.92     19.67 o 
  -2   9  10      112.42      165.45     25.24 o 
  -1   9  10       13.99       18.89     20.21 o 
   0   9  10       37.29       45.30     14.40 o 
   1   9  10       24.97        6.64     22.99 o 
   2   9  10       60.51       67.24     21.56 o 
   3   9  10        4.33        4.01     18.35 o 
   4   9  10        1.16        0.00     17.78 o 
   5   9  10        0.83       24.45     14.89 o 
   6   9  10       33.83       28.74     15.81 o 
   7   9  10       45.63       66.87     17.20 o 
   8   9  10        9.56        6.69     14.43 o 
  -7  10  10        0.08        1.41     17.06 o 
  -6  10  10        1.95       12.86     19.28 o 
  -5  10  10        0.00        8.73     20.42 o 
  -4  10  10        0.17       19.79     19.79 o 
  -3  10  10        0.64        2.82     19.27 o 
  -2  10  10       39.60       67.21     21.04 o 
  -1  10  10       17.87       12.82     19.14 o 
   0  10  10        0.00       19.83     23.98 o 
   1  10  10        2.82        1.40     18.44 o 
   2  10  10       39.10       52.48     18.30 o 
   3  10  10        8.34       38.09     19.13 o 
   4  10  10        7.38        1.38     19.83 o 
   5  10  10        1.70        1.29     16.16 o 
   6  10  10       22.71       23.17     18.70 o 
   7  10  10        1.19       15.18     15.18 o 
  -6  11  10       11.53       13.47     19.30 o 
  -5  11  10        0.28        9.82     19.65 o 
  -4  11  10        2.51        4.26     17.22 o 
  -3  11  10       48.67       31.53     22.73 o 
  -2  11  10       11.03       14.30     21.23 o 
  -1  11  10        5.85       44.29     18.59 o 
   0  11  10        9.35       11.85     13.95 o 
   1  11  10        2.17       25.34     16.94 o 
   2  11  10        3.25        1.38     15.63 o 
   3  11  10        2.50       13.49     15.34 o 
   4  11  10        0.18        6.45     16.49 o 
   5  11  10        9.57       17.12     17.12 o 
  -3  12  10        5.00        0.00     17.31 o 
  -2  12  10       23.10       37.80     18.03 o 
  -1  12  10        0.26       10.82     17.10 o 
   0  12  10        0.27       17.66     11.00 o 
   1  12  10       19.61       44.14     16.89 o 
   2  12  10        8.14       36.56     15.84 o 
 -12   1  11       11.70        3.62     17.41 o 
 -11   1  11       19.19        2.51     20.12 o 
 -10   1  11      178.67      177.64     24.20 o 
  -9   1  11       53.36       51.51     18.28 o 
  -8   1  11       69.18       71.30     21.82 o 
  -7   1  11      196.64      159.14     22.85 o 
  -6   1  11       24.11       49.03     16.68 o 
  -5   1  11      107.64       95.71     18.30 o 
  -4   1  11      119.51      166.69     19.66 o 
  -3   1  11       37.43       24.53     16.02 o 
  -2   1  11      249.82      256.16     19.99 o 
  -1   1  11     1202.08     1256.69     35.66 o 
   0   1  11      353.52      362.36     38.84 o 
   1   1  11     2396.35     2417.90     48.43 o 
   2   1  11       31.14       12.91     17.46 o 
   3   1  11      309.54      250.11     21.15 o 
   4   1  11      577.72      716.44     30.93 o 
   5   1  11       30.94       23.00     16.19 o 
   6   1  11        0.62       32.00     16.17 o 
   7   1  11      499.26      468.23     33.34 o 
   8   1  11        4.77        9.52     19.05 o 
   9   1  11        0.28        0.00     18.53 o 
  10   1  11       31.33       33.87     19.75 o 
  11   1  11        9.39       35.15     19.02 o 
  12   1  11        0.65       14.77     14.19 o 
 -12   2  11       18.38        2.32     16.07 o 
 -11   2  11       74.02       46.11     18.90 o 
 -10   2  11        1.04        3.73     17.72 o 
  -9   2  11       16.45        8.42     17.29 o 
  -8   2  11      278.92      223.76     22.92 o 
  -7   2  11      121.35      164.82     21.46 o 
  -6   2  11       11.00       27.60     15.44 o 
  -5   2  11       91.42       80.42     17.73 o 
  -4   2  11        9.11       21.87     15.81 o 
  -3   2  11      317.71      327.89     21.64 o 
  -2   2  11      277.37      300.41     20.97 o 
  -1   2  11      111.27      110.48     16.49 o 
   0   2  11     1124.43     1150.54     51.21 o 
   1   2  11     1270.64     1286.87     35.38 o 
   2   2  11      302.96      365.12     24.05 o 
   3   2  11      242.94      263.46     24.79 o 
   4   2  11       50.16       25.04     17.79 o 
   5   2  11       54.56       63.30     18.50 o 
   6   2  11      205.41      240.01     24.08 o 
   7   2  11      285.96      280.72     26.73 o 
   8   2  11      163.49      204.08     23.80 o 
   9   2  11       52.23       65.06     21.34 o 
  10   2  11       13.89        1.26     18.61 o 
  11   2  11        0.08        7.66     16.72 o 
  12   2  11        1.18        0.00     15.30 o 
 -12   3  11        2.29       31.83     12.22 o 
 -11   3  11       21.67       37.54     16.80 o 
 -10   3  11       72.80       58.98     19.62 o 
  -9   3  11       13.19       14.30     18.31 o 
  -8   3  11       18.79       14.05     18.60 o 
  -7   3  11       21.74       25.91     17.43 o 
  -6   3  11      206.63      231.98     24.16 o 
  -5   3  11      266.32      303.58     25.37 o 
  -4   3  11      187.74      180.41     21.62 o 
  -3   3  11      179.29      212.77     18.59 o 
  -2   3  11       20.09        3.38     15.26 o 
  -1   3  11       17.71       14.04     14.66 o 
   0   3  11      779.04      843.05     63.32 o 
   1   3  11      949.87      944.65     31.85 o 
   2   3  11      114.94      141.23     16.03 o 
   3   3  11      421.38      492.43     27.38 o 
   4   3  11        1.38        3.16     17.06 o 
   5   3  11      140.45      110.51     21.66 o 
   6   3  11      787.05      803.91     37.69 o 
   7   3  11       77.22      100.30     19.24 o 
   8   3  11       27.72       44.83     16.51 o 
   9   3  11        6.26        8.78     18.30 o 
  10   3  11        4.17       18.54     18.54 o 
  11   3  11        1.53       17.43     17.43 o 
  12   3  11        4.15       25.23     13.08 o 
 -12   4  11        6.41       16.62     10.45 o 
 -11   4  11        1.91       15.16     15.16 o 
 -10   4  11       11.55       14.32     15.72 o 
  -9   4  11       29.56       38.50     18.70 o 
  -8   4  11        7.32       14.16     17.85 o 
  -7   4  11        0.32        3.38     17.72 o 
  -6   4  11       11.17        7.75     18.33 o 
  -5   4  11       49.98       72.31     18.04 o 
  -4   4  11      196.07      175.09     20.37 o 
  -3   4  11       96.65       98.75     18.35 o 
  -2   4  11        1.79        7.32     13.68 o 
  -1   4  11        0.20        8.23     14.69 o 
   0   4  11      466.66      502.07     19.10 o 
   1   4  11        0.27       23.80     13.38 o 
   2   4  11        0.90       14.65     14.65 o 
   3   4  11      101.10       93.11     19.35 o 
   4   4  11       87.91       92.90     20.58 o 
   5   4  11      174.64      152.17     24.13 o 
   6   4  11        4.87       16.49     16.82 o 
   7   4  11       20.93       52.90     17.79 o 
   8   4  11        1.83       11.09     16.86 o 
   9   4  11       12.64        1.25     18.82 o 
  10   4  11        3.97        9.77     15.73 o 
  11   4  11        1.29        4.72     13.04 o 
 -11   5  11       13.11       21.04     14.11 o 
 -10   5  11        2.51       10.65     15.98 o 
  -9   5  11       36.83       58.36     17.58 o 
  -8   5  11        6.87       37.70     16.33 o 
  -7   5  11       28.62       28.74     18.10 o 
  -6   5  11       83.71       70.68     18.69 o 
  -5   5  11        0.28        2.23     17.42 o 
  -4   5  11        1.22       15.00     18.39 o 
  -3   5  11        8.67        9.27     19.02 o 
  -2   5  11       41.01       64.77     18.25 o 
  -1   5  11      136.52      122.26     21.84 o 
   0   5  11        0.39        9.31     11.34 o 
   1   5  11        2.17        6.84     14.96 o 
   2   5  11        3.77        3.95     15.79 o 
   3   5  11       78.36       75.82     19.44 o 
   4   5  11        9.36        4.42     16.35 o 
   5   5  11        0.06       12.87     15.65 o 
   6   5  11       18.16       30.10     17.90 o 
   7   5  11       15.90       16.01     16.01 o 
   8   5  11        6.29       18.70     18.70 o 
   9   5  11        3.16        1.18     16.59 o 
  10   5  11        0.41        1.17     16.09 o 
  11   5  11        7.84       10.99     13.94 o 
 -11   6  11       14.35       17.06     13.75 o 
 -10   6  11       13.76       14.13     15.15 o 
  -9   6  11        2.87        4.93     14.91 o 
  -8   6  11        1.36        1.28     16.99 o 
  -7   6  11       16.99       30.15     17.94 o 
  -6   6  11       53.23       65.60     21.39 o 
  -5   6  11      143.42      127.71     21.02 o 
  -4   6  11       17.78       49.21     19.25 o 
  -3   6  11       50.83        1.16     20.34 o 
  -2   6  11      297.08      331.95     29.61 o 
  -1   6  11      141.13      176.50     24.07 o 
   0   6  11        1.58       14.07     11.64 o 
   1   6  11      118.85       56.90     23.19 o 
   2   6  11      174.00      209.86     21.69 o 
   3   6  11       27.11       16.52     18.27 o 
   4   6  11       83.60       55.18     21.41 o 
   5   6  11      185.81      166.98     24.73 o 
   6   6  11      136.36      107.36     22.72 o 
   7   6  11        3.31       12.34     18.08 o 
   8   6  11        6.07       18.09     18.09 o 
   9   6  11        0.30       30.74     12.41 o 
  10   6  11        1.64        1.06     13.89 o 
 -10   7  11        3.71        1.18     15.44 o 
  -9   7  11       12.30       22.42     15.23 o 
  -8   7  11        0.17       19.41     19.41 o 
  -7   7  11       51.55       48.89     19.76 o 
  -6   7  11      133.88      135.90     23.35 o 
  -5   7  11        8.51       18.19     18.19 o 
  -4   7  11      114.28      157.18     19.96 o 
  -3   7  11      296.99      263.11     29.19 o 
  -2   7  11       83.96      123.02     23.11 o 
  -1   7  11      276.97      306.20     28.30 o 
   0   7  11      324.95      401.30     80.94 o 
   1   7  11      225.10      230.05     25.39 o 
   2   7  11       39.01       44.78     20.06 o 
   3   7  11      236.49      229.47     24.60 o 
   4   7  11       10.35        1.24     18.88 o 
   5   7  11       86.76       98.44     22.55 o 
   6   7  11      175.76      134.76     21.67 o 
   7   7  11       13.14       19.59     14.89 o 
   8   7  11        3.77       13.10     16.40 o 
   9   7  11        0.09       14.55     12.59 o 
  10   7  11       13.96        4.08     14.48 o 
  -9   8  11       15.04        2.42     16.14 o 
  -8   8  11       28.29       26.32     18.07 o 
  -7   8  11       38.52       36.91     18.25 o 
  -6   8  11        3.55       21.01     21.01 o 
  -5   8  11      275.15      260.74     29.81 o 
  -4   8  11        8.55       16.48     20.12 o 
  -3   8  11      161.35      178.63     27.15 o 
  -2   8  11       35.95       42.67     21.75 o 
  -1   8  11        0.05       20.01     20.01 o 
   0   8  11       19.51       34.03     13.98 o 
   1   8  11       18.43       23.02     19.43 o 
   2   8  11        0.38        6.38     16.44 o 
   3   8  11       87.60       73.78     21.12 o 
   4   8  11       80.44       81.38     19.82 o 
   5   8  11        1.26       22.79     17.21 o 
   6   8  11       37.80       56.11     17.63 o 
   7   8  11        0.60       20.49     13.08 o 
   8   8  11        3.60       26.10     14.98 o 
   9   8  11        5.87       21.85     13.11 o 
  -8   9  11        7.44       16.54     16.54 o 
  -7   9  11       19.19       13.69     18.25 o 
  -6   9  11        6.26        4.22     17.88 o 
  -5   9  11        0.01        8.59     20.25 o 
  -4   9  11      101.89      135.18     22.40 o 
  -3   9  11        1.97       10.05     19.78 o 
  -2   9  11       42.58        7.03     21.74 o 
  -1   9  11        6.59       13.89     17.97 o 
   0   9  11        2.47        7.48     27.62 o 
   1   9  11        0.46        4.13     17.19 o 
   2   9  11       36.76       50.14     19.40 o 
   3   9  11       35.83       21.45     20.39 o 
   4   9  11       17.94       25.04     18.61 o 
   5   9  11        0.04        7.66     16.40 o 
   6   9  11        4.99       16.93     16.93 o 
   7   9  11        0.10       35.86     13.07 o 
   8   9  11        0.00        8.45     15.16 o 
  -7  10  11        4.98       15.72     17.05 o 
  -6  10  11        0.36        9.74     15.26 o 
  -5  10  11        0.00        5.78     18.73 o 
  -4  10  11        1.02       10.16     20.34 o 
  -3  10  11        0.58       20.89     20.89 o 
  -2  10  11       30.19       11.52     21.19 o 
  -1  10  11       11.82       21.55     17.71 o 
   0  10  11        0.16       14.47     14.47 o 
   1  10  11        0.86        5.71     17.14 o 
   2  10  11        8.81       19.44     18.12 o 
   3  10  11        1.75        0.00     16.96 o 
   4  10  11       11.23        2.65     17.57 o 
   5  10  11        0.03        8.77     15.23 o 
   6  10  11        0.00        8.22     13.91 o 
  -5  11  11       19.13       17.46     18.07 o 
  -4  11  11        1.35        4.15     20.22 o 
  -3  11  11        7.78       18.32     18.06 o 
  -2  11  11       28.27        8.54     21.21 o 
  -1  11  11        0.05       18.45     16.65 o 
   0  11  11       56.37       89.68     14.54 o 
   1  11  11       11.92       33.53     19.28 o 
   2  11  11        0.30       18.79     18.79 o 
   3  11  11       35.96       42.33     18.10 o 
   4  11  11        0.72        8.81     17.28 o 
 -12   0  12        5.17       18.55     18.55 o 
 -11   0  12        0.65        7.85     17.43 o 
 -10   0  12        5.98        2.62     19.40 o 
  -9   0  12      117.06      134.38     23.07 o 
  -8   0  12      259.34      283.78     28.09 o 
  -7   0  12      227.61      179.84     23.92 o 
  -6   0  12      181.85      181.27     23.48 o 
  -5   0  12      102.13       99.28     21.91 o 
  -4   0  12     1041.48     1051.76     36.40 o 
  -3   0  12      863.83      896.03     33.10 o 
  -2   0  12        2.39       21.02     14.68 o 
  -1   0  12       13.64        0.84     14.65 o 
   0   0  12     2133.35     2341.72     36.60 o 
   1   0  12      171.35      166.32     18.79 o 
   2   0  12       67.17       87.23     15.92 o 
   3   0  12      111.64      108.63     17.83 o 
   4   0  12        9.54       21.03     16.42 o 
   5   0  12       28.85       69.11     17.44 o 
   6   0  12        2.72        3.45     17.56 o 
   7   0  12       71.01       80.92     20.60 o 
   8   0  12      131.16      104.48     23.43 o 
   9   0  12       23.17       30.33     17.44 o 
  10   0  12       16.19       36.05     18.95 o 
  11   0  12       16.57       18.15     20.69 o 
  12   0  12        6.69        2.37     17.50 o 
 -12   1  12       25.74       35.52     15.29 o 
 -11   1  12        0.64        6.34     16.24 o 
 -10   1  12       42.81       33.30     17.91 o 
  -9   1  12       42.96       55.62     18.99 o 
  -8   1  12        9.83       25.64     17.04 o 
  -7   1  12      963.43     1005.59     40.61 o 
  -6   1  12       32.26       25.70     17.30 o 
  -5   1  12      239.08      230.97     24.51 o 
  -4   1  12       72.14       65.46     17.26 o 
  -3   1  12      236.53      247.17     21.91 o 
  -2   1  12        7.27       28.66     14.60 o 
  -1   1  12       18.83       18.71     18.71 o 
   0   1  12      361.19      362.40     15.82 o 
   1   1  12       19.86        4.46     17.19 o 
   2   1  12      439.17      422.22     30.41 o 
   3   1  12       93.12       45.55     19.20 o 
   4   1  12      604.19      646.51     33.36 o 
   5   1  12      179.31      192.96     22.91 o 
   6   1  12      231.06      249.19     24.78 o 
   7   1  12        2.59       18.69     18.69 o 
   8   1  12      183.79      140.45     23.20 o 
   9   1  12        3.12       15.50     19.48 o 
  10   1  12       42.19       94.23     20.00 o 
  11   1  12        9.64        8.93     17.12 o 
 -12   2  12        0.59        4.53     14.71 o 
 -11   2  12        8.86        2.40     18.09 o 
 -10   2  12        2.50       16.68     16.68 o 
  -9   2  12       20.15       37.14     15.40 o 
  -8   2  12       77.60       74.91     19.76 o 
  -7   2  12      121.77      169.47     20.71 o 
  -6   2  12      185.03      176.30     24.26 o 
  -5   2  12        1.06       17.28     16.45 o 
  -4   2  12        5.24       17.42     17.42 o 
  -3   2  12      287.78      305.55     21.81 o 
  -2   2  12       18.00       14.35     15.15 o 
  -1   2  12        9.72        8.54     14.94 o 
   0   2  12      762.32      724.84     69.51 o 
   1   2  12       16.68        8.51     16.54 o 
   2   2  12      214.33      258.58     23.68 o 
   3   2  12      746.70      859.09     36.91 o 
   4   2  12       40.57       29.53     19.22 o 
   5   2  12      221.13      234.93     22.98 o 
   6   2  12        6.42       13.65     20.07 o 
   7   2  12       30.91       43.94     17.76 o 
   8   2  12       12.68       13.71     17.61 o 
   9   2  12        7.39       38.15     16.78 o 
  10   2  12       13.16       48.63     17.32 o 
  11   2  12       18.94       27.28     16.56 o 
 -12   3  12        0.29       14.26     14.26 o 
 -11   3  12        2.63       13.83     15.18 o 
 -10   3  12        0.02        0.35     19.66 o 
  -9   3  12        6.35        2.49     16.74 o 
  -8   3  12       10.64       16.80     16.80 o 
  -7   3  12       24.16       44.57     16.65 o 
  -6   3  12      115.14      100.80     21.62 o 
  -5   3  12      212.01      214.24     23.09 o 
  -4   3  12      411.91      397.19     28.19 o 
  -3   3  12        0.31       14.41     16.94 o 
  -2   3  12      177.99      176.55     19.04 o 
  -1   3  12       10.89        1.91     15.72 o 
   0   3  12      289.61      249.82     16.17 o 
   1   3  12        7.97        0.92     14.25 o 
   2   3  12        4.29        1.94     16.14 o 
   3   3  12        0.37        3.31     17.76 o 
   4   3  12       35.60       48.09     19.38 o 
   5   3  12        2.18        5.80     18.08 o 
   6   3  12      123.63      166.09     22.81 o 
   7   3  12       42.46       84.26     19.43 o 
   8   3  12       88.00       84.77     20.08 o 
   9   3  12       87.42       78.14     21.47 o 
  10   3  12        0.62        6.22     17.02 o 
  11   3  12        0.48        1.23     15.47 o 
 -11   4  12       12.85        5.56     14.59 o 
 -10   4  12        4.29       30.69     14.81 o 
  -9   4  12        2.34        1.20     17.29 o 
  -8   4  12        1.06        9.73     14.60 o 
  -7   4  12       88.27       66.74     19.88 o 
  -6   4  12        2.49       16.19     18.23 o 
  -5   4  12       25.04       28.84     17.27 o 
  -4   4  12      927.20      884.48     37.10 o 
  -3   4  12       38.57       47.02     19.13 o 
  -2   4  12      247.03      306.61     23.85 o 
  -1   4  12      395.36      434.00     27.73 o 
   0   4  12      427.31      404.79     19.44 o 
   1   4  12       19.79       16.44     16.75 o 
   2   4  12      224.56      226.93     23.74 o 
   3   4  12      279.49      260.53     26.95 o 
   4   4  12      404.71      441.45     29.73 o 
   5   4  12       62.92       48.16     20.90 o 
   6   4  12       11.38       23.34     17.55 o 
   7   4  12       10.44       16.18     17.55 o 
   8   4  12        1.75        2.43     16.72 o 
   9   4  12        4.84       23.62     16.63 o 
  10   4  12       23.67       28.87     14.98 o 
  11   4  12        2.92        1.13     14.81 o 
 -11   5  12        3.62        1.07     13.23 o 
 -10   5  12        2.56        9.22     13.66 o 
  -9   5  12       13.87        6.01     17.78 o 
  -8   5  12        6.39       24.67     16.30 o 
  -7   5  12        2.37        1.18     16.29 o 
  -6   5  12       72.83       59.12     20.99 o 
  -5   5  12       21.46       32.80     19.17 o 
  -4   5  12      187.79      194.80     24.33 o 
  -3   5  12      282.46      285.17     25.51 o 
  -2   5  12       28.39       26.42     20.11 o 
  -1   5  12      326.46      298.42     29.01 o 
   0   5  12       57.75       86.20     16.02 o 
   1   5  12      394.84      359.80     26.70 o 
   2   5  12       38.61       23.30     19.68 o 
   3   5  12       24.83        6.68     18.31 o 
   4   5  12        0.06       19.84     16.77 o 
   5   5  12        6.94       14.57     17.61 o 
   6   5  12        0.20       14.86     18.26 o 
   7   5  12       19.81       46.21     17.70 o 
   8   5  12       12.21        2.44     17.63 o 
   9   5  12       13.79       21.67     15.27 o 
  10   5  12       28.31       22.81     15.64 o 
 -10   6  12        0.56        3.42     14.53 o 
  -9   6  12        3.42        2.45     15.44 o 
  -8   6  12       30.01        6.37     18.71 o 
  -7   6  12        8.86       16.64     19.85 o 
  -6   6  12       15.11       57.38     17.23 o 
  -5   6  12      123.25      119.48     24.88 o 
  -4   6  12        5.31       20.79     20.79 o 
  -3   6  12       14.09       35.39     20.70 o 
  -2   6  12     1437.32     1586.32     51.12 o 
  -1   6  12      213.01      262.87     28.15 o 
   0   6  12       89.40      114.84     16.02 o 
   1   6  12      286.26      253.78     28.90 o 
   2   6  12      319.62      322.48     26.49 o 
   3   6  12      113.77      143.21     22.43 o 
   4   6  12      163.00      125.88     21.32 o 
   5   6  12       56.31       66.52     20.90 o 
   6   6  12        0.07       18.16     18.16 o 
   7   6  12       39.65       12.37     16.49 o 
   8   6  12        2.37        2.39     15.61 o 
   9   6  12       50.44       41.29     16.38 o 
  10   6  12       19.03        8.50     14.49 o 
  -9   7  12        5.91       20.58     15.96 o 
  -8   7  12        8.33       11.61     17.09 o 
  -7   7  12        3.00        9.27     18.97 o 
  -6   7  12        0.04        4.10     19.32 o 
  -5   7  12        4.21        3.98     19.42 o 
  -4   7  12       11.05       15.93     18.56 o 
  -3   7  12       70.16       65.93     21.98 o 
  -2   7  12       27.53       14.26     22.06 o 
  -1   7  12       19.80       44.92     21.02 o 
   0   7  12       48.54       49.42     29.90 o 
   1   7  12       16.67        6.19     17.29 o 
   2   7  12       28.32       11.12     19.22 o 
   3   7  12        7.44        8.68     18.75 o 
   4   7  12        1.70        3.77     16.89 o 
   5   7  12        0.66        3.77     17.58 o 
   6   7  12       51.54       64.74     18.42 o 
   7   7  12        0.94        2.41     16.14 o 
   8   7  12       28.54        5.83     16.46 o 
   9   7  12        9.72       15.03     13.74 o 
  -9   8  12       11.40       11.76     16.95 o 
  -8   8  12       14.53       18.25     18.25 o 
  -7   8  12        2.61       35.14     16.35 o 
  -6   8  12        1.53        6.92     19.57 o 
  -5   8  12       16.97       23.93     20.35 o 
  -4   8  12       16.85        7.09     19.02 o 
  -3   8  12       41.83       63.15     19.95 o 
  -2   8  12       10.80       29.17     20.00 o 
  -1   8  12        0.26       15.15     18.99 o 
   0   8  12        5.12        1.62     14.27 o 
   1   8  12        4.15       12.08     16.26 o 
   2   8  12        0.22       10.49     18.16 o 
   3   8  12        0.04        6.50     17.56 o 
   4   8  12       24.35       18.13     17.71 o 
   5   8  12       28.55       56.01     18.54 o 
   6   8  12       47.57       24.71     18.73 o 
   7   8  12        7.82        3.57     15.11 o 
   8   8  12       22.72        8.70     14.67 o 
  -7   9  12        3.11        6.63     17.27 o 
  -6   9  12       16.37       12.64     18.27 o 
  -5   9  12       19.52       48.84     17.45 o 
  -4   9  12        0.59       13.02     17.31 o 
  -3   9  12       46.35       39.19     22.66 o 
  -2   9  12       36.23       59.18     17.71 o 
  -1   9  12        0.16       14.38     20.30 o 
   0   9  12        2.96       10.61     14.55 o 
   1   9  12       55.84       44.84     20.01 o 
   2   9  12        1.27        8.28     16.86 o 
   3   9  12       44.49       51.43     19.94 o 
   4   9  12       50.82       34.18     18.04 o 
   5   9  12       13.06        0.00     17.27 o 
   6   9  12        8.59       11.99     14.29 o 
   7   9  12        2.38        5.59     14.13 o 
  -6  10  12        0.38       17.43     17.43 o 
  -5  10  12       75.47       95.03     21.54 o 
  -4  10  12        1.74        7.12     18.57 o 
  -3  10  12       44.59       40.61     22.26 o 
  -2  10  12       95.98       66.70     25.76 o 
  -1  10  12       36.41       69.30     20.87 o 
   0  10  12        0.96       12.73     17.13 o 
   1  10  12        3.22       17.03     19.33 o 
   2  10  12        0.71       12.56     17.87 o 
   3  10  12        0.00       12.10     18.88 o 
   4  10  12        3.69        5.21     15.02 o 
   5  10  12        6.96       17.43     17.43 o 
  -3  11  12        0.00        9.56     18.10 o 
  -2  11  12       45.30       48.45     20.94 o 
  -1  11  12       41.29       15.29     19.47 o 
   0  11  12       24.61       42.38     13.62 o 
   1  11  12        2.34       17.74     16.08 o 
   2  11  12       16.75       15.98     20.40 o 
   3  11  12        1.70        8.92     16.34 o 
 -11   1  13       15.51        2.51     16.05 o 
 -10   1  13       28.08        2.55     20.55 o 
  -9   1  13        7.96       18.16     16.27 o 
  -8   1  13       41.66       35.59     18.41 o 
  -7   1  13       22.67       17.20     18.96 o 
  -6   1  13        1.05       11.94     20.13 o 
  -5   1  13      383.35      353.05     28.08 o 
  -4   1  13      190.34      228.04     23.17 o 
  -3   1  13       13.11        9.71     16.12 o 
  -2   1  13       49.39       48.19     18.89 o 
  -1   1  13       87.50       82.10     18.67 o 
   0   1  13        0.34        8.52     12.33 o 
   1   1  13       37.15       50.78     15.02 o 
   2   1  13       62.51       32.25     21.69 o 
   3   1  13      128.66      153.67     19.04 o 
   4   1  13       43.33        1.15     20.10 o 
   5   1  13      140.03      207.89     22.05 o 
   6   1  13      286.12      279.03     26.75 o 
   7   1  13       10.85       19.83     18.45 o 
   8   1  13        1.06       16.77     18.27 o 
   9   1  13       50.30       36.73     20.42 o 
  10   1  13        0.07        5.21     17.58 o 
  11   1  13        1.65        3.67     16.94 o 
 -11   2  13       14.80        5.95     17.06 o 
 -10   2  13        1.52       14.86     17.15 o 
  -9   2  13        6.03       17.62     14.85 o 
  -8   2  13       53.94       57.23     18.93 o 
  -7   2  13       37.79       15.81     18.90 o 
  -6   2  13       64.14       53.25     20.37 o 
  -5   2  13        0.39       20.05     20.05 o 
  -4   2  13      166.89      224.90     22.12 o 
  -3   2  13       30.35       46.14     15.66 o 
  -2   2  13       21.87       17.59     16.48 o 
  -1   2  13       25.02        0.00     16.08 o 
   0   2  13       67.64        6.88     40.39 o 
   1   2  13       94.41       65.89     17.15 o 
   2   2  13       78.97       77.56     20.61 o 
   3   2  13      307.91      350.26     29.21 o 
   4   2  13       14.52        7.21     18.65 o 
   5   2  13      336.33      334.31     27.85 o 
   6   2  13      120.46      128.64     23.14 o 
   7   2  13      449.11      404.45     28.66 o 
   8   2  13        5.07        7.60     19.01 o 
   9   2  13        0.56        5.08     18.10 o 
  10   2  13       57.09       74.39     17.75 o 
  11   2  13        7.40        3.60     16.05 o 
 -11   3  13        0.02       20.15     12.84 o 
 -10   3  13        5.74       26.22     15.33 o 
  -9   3  13        1.65       17.74     17.74 o 
  -8   3  13        0.16       11.11     18.23 o 
  -7   3  13       37.22       53.48     19.53 o 
  -6   3  13       64.46       47.40     21.05 o 
  -5   3  13        1.00       16.09     19.28 o 
  -4   3  13     1156.73     1216.91     44.02 o 
  -3   3  13        0.01       21.87     17.75 o 
  -2   3  13       81.24       67.59     20.33 o 
  -1   3  13       31.48       12.26     17.91 o 
   0   3  13       10.18       13.25     13.25 o 
   1   3  13        1.30       17.39     17.39 o 
   2   3  13      255.65      237.21     24.52 o 
   3   3  13        0.74        9.34     19.38 o 
   4   3  13       53.75       40.52     22.28 o 
   5   3  13       24.17       12.54     19.83 o 
   6   3  13        0.35       10.13     17.86 o 
   7   3  13       11.78       13.98     19.90 o 
   8   3  13       79.15       83.90     21.08 o 
   9   3  13        5.24       12.63     17.89 o 
  10   3  13        0.48       23.16     14.07 o 
  11   3  13        7.25        4.48     14.45 o 
 -11   4  13       12.92       22.26     15.03 o 
 -10   4  13       12.07        6.86     16.66 o 
  -9   4  13        4.38        4.79     16.28 o 
  -8   4  13        0.01       16.62     16.62 o 
  -7   4  13        1.86       15.92     17.52 o 
  -6   4  13      444.91      446.41     30.46 o 
  -5   4  13      209.07      190.75     24.68 o 
  -4   4  13      323.94      318.34     28.48 o 
  -3   4  13     1586.88     1528.59     49.04 o 
  -2   4  13       45.37       56.78     20.01 o 
  -1   4  13       26.15       12.14     17.80 o 
   0   4  13      225.56      234.46     17.96 o 
   1   4  13      614.83      574.78     31.61 o 
   2   4  13       16.51        7.51     20.32 o 
   3   4  13     1052.09     1074.01     42.55 o 
   4   4  13      106.59      103.63     22.99 o 
   5   4  13      370.18      459.98     29.76 o 
   6   4  13       16.82        6.46     18.72 o 
   7   4  13      113.35      137.80     19.20 o 
   8   4  13       57.71       54.11     20.09 o 
   9   4  13        0.83       17.24     17.24 o 
  10   4  13        0.39       16.40     16.40 o 
 -10   5  13       26.87       42.48     14.33 o 
  -9   5  13        0.79       17.93     15.04 o 
  -8   5  13        0.85        4.92     15.67 o 
  -7   5  13       16.10       27.56     19.56 o 
  -6   5  13       56.28       24.96     22.56 o 
  -5   5  13      337.45      286.18     28.50 o 
  -4   5  13      111.66      156.94     21.41 o 
  -3   5  13      728.21      758.80     35.96 o 
  -2   5  13       15.78       14.21     21.56 o 
  -1   5  13      893.28      999.59     42.12 o 
   0   5  13       71.40       63.58     16.38 o 
   1   5  13       38.19       35.07     18.57 o 
   2   5  13      235.45      175.82     24.22 o 
   3   5  13        0.74       15.05     19.91 o 
   4   5  13      121.32      107.25     21.33 o 
   5   5  13       53.44       65.48     19.95 o 
   6   5  13       17.23       40.84     18.26 o 
   7   5  13        2.03       15.12     18.07 o 
   8   5  13        3.06        1.28     17.56 o 
   9   5  13        8.18        7.09     15.78 o 
  10   5  13        0.41        3.25     14.11 o 
 -10   6  13        2.48        8.69     14.83 o 
  -9   6  13       13.70        8.32     15.40 o 
  -8   6  13        1.20       18.83     16.91 o 
  -7   6  13       48.51       47.65     19.29 o 
  -6   6  13       11.69        3.87     18.46 o 
  -5   6  13      138.65      101.71     24.50 o 
  -4   6  13      369.35      328.01     29.07 o 
  -3   6  13      216.70      246.61     28.37 o 
  -2   6  13      363.88      376.62     33.84 o 
  -1   6  13       47.68       60.00     23.29 o 
   0   6  13      338.29      318.23     20.24 o 
   1   6  13       74.25       83.13     18.76 o 
   2   6  13       46.95       12.07     19.14 o 
   3   6  13       94.96       83.97     22.14 o 
   4   6  13       16.75        9.99     17.86 o 
   5   6  13       26.05       27.71      7.84 o 
   6   6  13        9.27       23.97     19.06 o 
   7   6  13        0.01       29.64     16.00 o 
   8   6  13       16.95       21.23     16.66 o 
   9   6  13        0.49       15.09     15.09 o 
  -9   7  13        0.59        4.67     15.07 o 
  -8   7  13        3.57       17.55     16.08 o 
  -7   7  13        8.29       17.71     17.71 o 
  -6   7  13        1.33       19.99     19.99 o 
  -5   7  13       31.13       34.41     20.22 o 
  -4   7  13       22.91       49.66     21.70 o 
  -3   7  13       40.42       56.55     20.50 o 
  -2   7  13        0.13       10.92     19.16 o 
  -1   7  13        9.16       12.28     19.18 o 
   0   7  13       17.75       25.85     14.29 o 
   1   7  13        0.09        6.61     18.54 o 
   2   7  13       21.96       14.19     17.46 o 
   3   7  13       16.10       37.11     17.05 o 
   4   7  13       14.55       25.47     16.59 o 
   5   7  13        3.78        3.75     17.37 o 
   6   7  13        9.84        3.77     15.08 o 
   7   7  13        0.69       16.71     16.71 o 
   8   7  13        1.15        2.20     15.32 o 
  -8   8  13        1.86       16.98     16.98 o 
  -7   8  13        2.45        6.62     18.70 o 
  -6   8  13       59.31       70.50     20.20 o 
  -5   8  13        2.01       16.96     18.45 o 
  -4   8  13        1.31        1.32     17.45 o 
  -3   8  13       64.56       44.64     21.20 o 
  -2   8  13       37.16       25.78     17.95 o 
  -1   8  13       25.75       24.18     20.59 o 
   0   8  13      303.77      281.56     68.99 o 
   1   8  13        6.51       27.55     17.63 o 
   2   8  13      134.73      134.05     24.95 o 
   3   8  13       53.01       53.12     20.58 o 
   4   8  13        6.39       10.40     16.91 o 
   5   8  13        3.68       20.36     20.36 o 
   6   8  13       59.88       55.61     18.65 o 
   7   8  13        3.46        4.56     14.50 o 
  -7   9  13        3.30       12.73     14.45 o 
  -6   9  13       10.06        8.18     19.42 o 
  -5   9  13       21.72        2.76     19.48 o 
  -4   9  13       42.75       30.47     22.60 o 
  -3   9  13       14.91       49.66     19.17 o 
  -2   9  13        0.37       10.31     20.15 o 
  -1   9  13        4.70       13.12     21.00 o 
   0   9  13       13.63       28.13     14.54 o 
   1   9  13       98.02       59.65     23.63 o 
   2   9  13        0.11       37.52     17.89 o 
   3   9  13       19.31        2.75     16.63 o 
   4   9  13       44.30       18.15     20.21 o 
   5   9  13       20.13       17.96     17.96 o 
   6   9  13        4.80        6.86     14.37 o 
  -5  10  13       23.26       29.58     17.29 o 
  -4  10  13       46.32       54.37     18.86 o 
  -3  10  13       33.45        5.70     21.32 o 
  -2  10  13        8.52       11.41     17.95 o 
  -1  10  13        0.00       20.07     20.91 o 
   0  10  13        4.81       24.88     28.51 o 
   1  10  13        7.40        9.82     20.60 o 
   2  10  13        1.09        9.59     18.12 o 
   3  10  13        2.38        3.97     17.25 o 
   4  10  13        2.00       19.95     16.62 o 
  -1  11  13        0.24       18.83     18.83 o 
   0  11  13       10.87       26.59     17.08 o 
 -11   0  14        0.57        8.97     17.23 o 
 -10   0  14       34.39       64.86     19.61 o 
  -9   0  14        7.22       19.81     19.81 o 
  -8   0  14      164.48      155.23     24.58 o 
  -7   0  14        5.64       18.58     18.74 o 
  -6   0  14       97.51      120.03     20.84 o 
  -5   0  14        0.77       11.06     19.11 o 
  -4   0  14       59.04       63.65     20.60 o 
  -3   0  14       46.29       43.40     21.37 o 
  -2   0  14     1118.13     1000.79     38.81 o 
  -1   0  14        3.12        4.46     17.33 o 
   0   0  14       17.04        1.77     14.15 o 
   1   0  14        2.31        9.70     17.73 o 
   2   0  14       17.14        4.48     16.94 o 
   3   0  14      344.49      360.33     26.75 o 
   4   0  14       26.05       16.54     17.72 o 
   5   0  14      372.15      272.21     30.66 o 
   6   0  14      265.55      232.00     26.91 o 
   7   0  14      405.21      458.11     33.77 o 
   8   0  14      103.58      122.83     21.46 o 
   9   0  14       27.02       32.30     18.71 o 
  10   0  14       37.24        7.84     22.03 o 
 -11   1  14       72.40       37.43     18.77 o 
 -10   1  14       41.14       66.67     17.65 o 
  -9   1  14        1.00       21.05     15.90 o 
  -8   1  14       90.75       75.95     21.90 o 
  -7   1  14       30.19       30.87     19.65 o 
  -6   1  14      364.81      388.22     30.31 o 
  -5   1  14      248.62      255.57     27.96 o 
  -4   1  14        4.16       14.20     17.24 o 
  -3   1  14        4.01       13.94     18.06 o 
  -2   1  14      190.60      186.01     26.18 o 
  -1   1  14       80.11       96.11     19.83 o 
   0   1  14        0.36       18.21     10.83 o 
   1   1  14       10.48       19.91     19.91 o 
   2   1  14      394.73      454.97     32.41 o 
   3   1  14       16.05        4.91     19.11 o 
   4   1  14      168.18      158.42     23.53 o 
   5   1  14      210.94      218.33     24.24 o 
   6   1  14      541.65      514.14     33.31 o 
   7   1  14       36.21       54.18     21.65 o 
   8   1  14       29.39       17.03     19.62 o 
   9   1  14        4.81       10.48     17.99 o 
  10   1  14       19.85       17.75     17.02 o 
 -11   2  14        9.69        4.54     14.54 o 
 -10   2  14       20.57       10.96     17.98 o 
  -9   2  14        0.00        5.02     17.95 o 
  -8   2  14        3.43       15.23     17.37 o 
  -7   2  14       46.88       45.27     18.96 o 
  -6   2  14       33.95       54.37     18.49 o 
  -5   2  14      117.27      109.90     21.79 o 
  -4   2  14        3.61        3.60     19.02 o 
  -3   2  14       16.57       14.69     20.09 o 
  -2   2  14        0.98       13.77     17.41 o 
  -1   2  14      347.61      308.83     25.14 o 
   0   2  14       11.91       11.19     12.65 o 
   1   2  14       74.07       51.48     19.38 o 
   2   2  14        2.08       17.63     21.60 o 
   3   2  14        1.76       10.28     21.10 o 
   4   2  14       34.98       46.24     20.22 o 
   5   2  14       12.35       24.20     18.07 o 
   6   2  14      121.58      132.94     23.11 o 
   7   2  14        1.26       12.82     19.08 o 
   8   2  14        3.21       34.90     17.24 o 
   9   2  14        0.45       19.12     19.12 o 
  10   2  14        1.09        4.83     17.50 o 
 -10   3  14        0.15        8.11     16.01 o 
  -9   3  14        8.65       24.33     15.85 o 
  -8   3  14        1.95        8.71     16.32 o 
  -7   3  14       42.03       69.67     17.38 o 
  -6   3  14       68.92       35.61     19.70 o 
  -5   3  14       79.93      116.48     21.05 o 
  -4   3  14        0.81        5.84     18.29 o 
  -3   3  14        6.96        5.67     17.79 o 
  -2   3  14      205.21      192.93     23.70 o 
  -1   3  14      365.42      369.12     28.21 o 
   0   3  14      191.84      176.29     16.89 o 
   1   3  14       60.50       90.19     18.46 o 
   2   3  14      821.71      834.45     36.88 o 
   3   3  14       23.86       32.26     20.14 o 
   4   3  14      176.54      160.68     26.14 o 
   5   3  14       26.14       19.84     20.00 o 
   6   3  14      118.37      119.21     21.36 o 
   7   3  14       32.67       15.54     20.09 o 
   8   3  14       16.51       48.64     17.21 o 
   9   3  14        6.00       17.32     18.79 o 
  10   3  14       13.19       14.01     15.85 o 
 -10   4  14        2.15        1.13     13.04 o 
  -9   4  14       12.23       34.34     15.81 o 
  -8   4  14        6.99       14.70     15.62 o 
  -7   4  14       13.89       27.28     16.66 o 
  -6   4  14       51.89       60.72     21.22 o 
  -5   4  14      234.51      225.93     25.47 o 
  -4   4  14        0.02        3.58     18.70 o 
  -3   4  14       20.16       24.77     22.39 o 
  -2   4  14       97.20       66.20     22.82 o 
  -1   4  14       27.88       23.98     20.45 o 
   0   4  14      211.95      173.13     17.84 o 
   1   4  14       52.69       47.60     19.48 o 
   2   4  14       27.33       20.36     18.21 o 
   3   4  14      449.13      408.11     31.52 o 
   4   4  14        3.01       11.55     18.88 o 
   5   4  14       14.68       10.55     20.47 o 
   6   4  14       28.20       38.14     20.52 o 
   7   4  14        2.68        2.53     17.93 o 
   8   4  14       51.80       42.57     19.03 o 
   9   4  14       20.05        9.50     16.84 o 
  10   4  14        4.34        8.76     16.65 o 
 -10   5  14        7.93       18.08     14.15 o 
  -9   5  14        1.06       27.83     14.14 o 
  -8   5  14       16.40       37.94     16.72 o 
  -7   5  14        0.54        5.03     17.81 o 
  -6   5  14      106.40      113.20     22.00 o 
  -5   5  14      176.80      146.26     23.34 o 
  -4   5  14        5.54       11.46     21.20 o 
  -3   5  14        0.49       11.34     19.93 o 
  -2   5  14        0.07       25.53     18.02 o 
  -1   5  14      217.62      285.10     28.48 o 
   0   5  14       88.89      106.27     15.96 o 
   1   5  14        9.08       10.83     18.16 o 
   2   5  14        3.55       25.09     17.86 o 
   3   5  14       73.32      107.12     20.81 o 
   4   5  14       14.92       16.84     16.84 o 
   5   5  14        0.11       19.21     19.21 o 
   6   5  14        9.05       31.00     17.00 o 
   7   5  14       43.64       21.40     19.43 o 
   8   5  14        2.32       12.02     17.25 o 
   9   5  14        5.53        7.80     13.63 o 
  -9   6  14        0.01       10.20     14.27 o 
  -8   6  14        6.66       15.84     15.36 o 
  -7   6  14        6.65        1.31     17.80 o 
  -6   6  14        0.44       21.05     16.37 o 
  -5   6  14       56.58       50.80     18.55 o 
  -4   6  14       76.65       86.07     19.70 o 
  -3   6  14       56.43       39.21     21.90 o 
  -2   6  14       17.62       31.34     21.62 o 
  -1   6  14      339.06      307.38     30.06 o 
   0   6  14       92.28      100.55     16.19 o 
   1   6  14      166.83      174.32     22.22 o 
   2   6  14        5.92       16.44     18.13 o 
   3   6  14        8.81       20.16     16.57 o 
   4   6  14        2.77       11.35     17.76 o 
   5   6  14       46.62       31.86     20.77 o 
   6   6  14        0.35       23.79     15.99 o 
   7   6  14       20.65       14.51     16.45 o 
   8   6  14        3.22       17.06     14.27 o 
  -8   7  14        0.40        6.03     15.52 o 
  -7   7  14        0.07       11.59     17.51 o 
  -6   7  14        0.32       10.75     16.96 o 
  -5   7  14        7.30       16.68     19.78 o 
  -4   7  14        2.20       16.92     19.57 o 
  -3   7  14       62.66        4.35     22.72 o 
  -2   7  14        9.11       14.33     21.08 o 
  -1   7  14       29.46       69.48     21.51 o 
   0   7  14       94.59      119.58     15.88 o 
   1   7  14        4.74        9.61     20.02 o 
   2   7  14       46.71       55.89     20.60 o 
   3   7  14       14.37       11.76     19.03 o 
   4   7  14       28.99       16.65     19.70 o 
   5   7  14        1.40       13.88     15.98 o 
   6   7  14        4.66       12.09     15.96 o 
   7   7  14        6.52        6.84     15.10 o 
  -7   8  14        3.91       22.84     16.08 o 
  -6   8  14        4.62       10.76     16.99 o 
  -5   8  14        1.74        4.21     19.36 o 
  -4   8  14        2.72        7.28     17.67 o 
  -3   8  14       16.73       35.03     20.22 o 
  -2   8  14       40.34       44.00     21.29 o 
  -1   8  14        0.36        2.85     19.32 o 
   0   8  14       57.06       80.61     14.86 o 
   1   8  14        5.19       22.20     22.20 o 
   2   8  14        7.82        4.09     18.55 o 
   3   8  14        0.24       19.44     19.44 o 
   4   8  14       10.05       20.61     16.96 o 
   5   8  14        3.00       11.09     17.24 o 
   6   8  14        5.04        6.97     15.33 o 
  -5   9  14       15.78        4.08     16.98 o 
  -4   9  14       30.23       35.59     18.13 o 
  -3   9  14        0.31        8.68     18.79 o 
  -2   9  14        0.02        2.92     18.39 o 
  -1   9  14        0.22       10.14     20.14 o 
   0   9  14       14.13       30.43     13.83 o 
   1   9  14       12.21       32.64     17.32 o 
   2   9  14       22.18       20.70     20.16 o 
   3   9  14       26.80       15.94     18.39 o 
   4   9  14        9.80       13.94     16.32 o 
   5   9  14        0.54       13.04     14.98 o 
  -3  10  14        0.78       30.14     17.01 o 
  -2  10  14       14.04       41.80     18.32 o 
  -1  10  14        7.54        7.05     20.50 o 
   0  10  14       21.21       32.68     13.39 o 
   1  10  14        2.42       19.88     19.88 o 
   2  10  14        2.49        6.67     17.82 o 
 -10   1  15        5.74        1.30     16.85 o 
  -9   1  15        0.91        7.90     17.92 o 
  -8   1  15        8.15       22.67     17.55 o 
  -7   1  15       66.37       43.76     22.78 o 
  -6   1  15        0.39        0.97     16.83 o 
  -5   1  15        1.56        3.90     19.31 o 
  -4   1  15       78.74       84.47     21.28 o 
  -3   1  15       85.78       55.94     21.19 o 
  -2   1  15      479.59      499.66     33.64 o 
  -1   1  15       72.78       67.96     20.52 o 
   0   1  15       88.25      106.40     13.76 o 
   1   1  15      424.72      410.39     29.51 o 
   2   1  15        8.32       23.47     23.47 o 
   3   1  15      203.97      228.53     29.58 o 
   4   1  15      137.29      143.44     24.30 o 
   5   1  15      163.59      148.09     24.26 o 
   6   1  15       78.61       99.25     23.81 o 
   7   1  15      235.30      281.56     25.96 o 
   8   1  15       28.48       36.92     19.56 o 
   9   1  15       23.34       21.94      7.06 o 
  10   1  15        0.11       18.79     18.79 o 
 -10   2  15        1.82        4.71     14.88 o 
  -9   2  15        9.30       14.95     16.06 o 
  -8   2  15        6.80        7.70     17.41 o 
  -7   2  15       19.86        6.34     20.91 o 
  -6   2  15        2.08       11.52     17.87 o 
  -5   2  15       13.44        7.53     18.82 o 
  -4   2  15       15.91        4.96     20.03 o 
  -3   2  15      394.44      420.32     29.68 o 
  -2   2  15       16.12       10.35     18.66 o 
  -1   2  15      145.02      209.07     23.30 o 
   0   2  15       48.97       69.13     15.12 o 
   1   2  15      105.02       86.94     19.67 o 
   2   2  15       26.52       15.08     20.50 o 
   3   2  15       49.71       49.49     23.20 o 
   4   2  15       17.47       27.47     19.65 o 
   5   2  15        0.02       29.49     18.24 o 
   6   2  15       39.20        7.95     20.78 o 
   7   2  15        0.01       15.73     19.59 o 
   8   2  15       95.20       86.58     20.09 o 
   9   2  15        1.50       17.41     16.82 o 
 -10   3  15       26.24       12.13     14.25 o 
  -9   3  15        3.53       14.23     16.77 o 
  -8   3  15        4.29        3.71     17.52 o 
  -7   3  15       19.33       10.05     18.60 o 
  -6   3  15        1.91       11.34     18.04 o 
  -5   3  15       12.87       36.07     17.50 o 
  -4   3  15        0.19       15.85     18.16 o 
  -3   3  15        3.11       24.96     17.67 o 
  -2   3  15      176.53      184.96     24.96 o 
  -1   3  15       32.48        2.45     21.41 o 
   0   3  15        9.80       14.96     14.35 o 
   1   3  15       11.34       19.43     19.43 o 
   2   3  15       47.03       37.64     20.91 o 
   3   3  15       65.77       61.10     21.15 o 
   4   3  15        8.48        5.41     20.61 o 
   5   3  15        3.46        9.56     17.17 o 
   6   3  15        9.03       22.84     17.40 o 
   7   3  15      140.37      131.58     22.72 o 
   8   3  15        0.00        6.32     16.97 o 
   9   3  15        0.00       28.64     14.94 o 
  -9   4  15        0.38        8.01     14.28 o 
  -8   4  15       37.52       24.14     16.49 o 
  -7   4  15        2.09        6.21     16.52 o 
  -6   4  15        4.42       19.84     19.84 o 
  -5   4  15       10.31        6.32     19.72 o 
  -4   4  15      176.44      198.63     23.99 o 
  -3   4  15        8.92       17.49     18.43 o 
  -2   4  15       89.61       26.54     23.47 o 
  -1   4  15       56.99       61.94     24.28 o 
   0   4  15       57.23       74.81     14.46 o 
   1   4  15        5.11        3.58     18.37 o 
   2   4  15       15.96        2.42     19.93 o 
   3   4  15       20.60       40.14     17.75 o 
   4   4  15        1.19       18.53     18.53 o 
   5   4  15       45.66       20.11     21.95 o 
   6   4  15        9.62        5.35     19.08 o 
   7   4  15        5.32        5.17     16.56 o 
   8   4  15        6.52       13.42     15.19 o 
   9   4  15        3.12        5.68     13.75 o 
  -9   5  15       22.34       56.15     13.92 o 
  -8   5  15        2.52       16.57     16.57 o 
  -7   5  15        4.77        6.24     15.78 o 
  -6   5  15      116.74       97.22     21.83 o 
  -5   5  15       32.40       35.06     20.22 o 
  -4   5  15       16.62       30.15     20.25 o 
  -3   5  15       43.99       33.17     21.57 o 
  -2   5  15        3.02       12.19     19.93 o 
  -1   5  15      145.52      131.99     27.40 o 
   0   5  15      307.87      337.13     26.19 o 
   1   5  15       13.43       11.62     19.94 o 
   2   5  15      109.55      150.75     21.17 o 
   3   5  15       18.72        7.53     18.76 o 
   4   5  15       58.18       64.43     20.94 o 
   5   5  15        1.46       18.22     20.07 o 
   6   5  15       46.93       80.99     20.78 o 
   7   5  15       18.33        8.69     17.25 o 
   8   5  15        9.86       21.85     15.04 o 
  -8   6  15       38.52       40.88     13.98 o 
  -7   6  15        0.01       17.95     17.95 o 
  -6   6  15       15.14       43.20     18.32 o 
  -5   6  15       66.52       47.20     20.81 o 
  -4   6  15        2.36        1.37     19.88 o 
  -3   6  15       14.44       19.67     24.12 o 
  -2   6  15       86.65       85.77     24.92 o 
  -1   6  15      184.65      208.87     29.36 o 
   0   6  15      201.80      176.02     31.11 o 
   1   6  15       83.40       72.74     23.88 o 
   2   6  15       21.60       15.62     19.49 o 
   3   6  15      139.54      156.67     23.18 o 
   4   6  15       47.38       61.43     19.88 o 
   5   6  15       30.55       20.27     20.00 o 
   6   6  15        2.79       15.91     15.91 o 
   7   6  15       20.99       22.05     14.00 o 
  -7   7  15       35.50       35.95     17.12 o 
  -6   7  15        0.67       20.46     20.46 o 
  -5   7  15       12.29        1.38     19.57 o 
  -4   7  15        0.23       18.46     19.35 o 
  -3   7  15       36.38       20.26     19.95 o 
  -2   7  15       28.11       68.92     18.62 o 
  -1   7  15       36.28       35.13     22.95 o 
   0   7  15       51.58       50.40     14.73 o 
   1   7  15        3.82        9.75     20.40 o 
   2   7  15       54.05       59.49     20.75 o 
   3   7  15       18.82       19.70     18.87 o 
   4   7  15       35.73       17.82     19.90 o 
   5   7  15       79.44       43.13     20.48 o 
   6   7  15        1.69        3.53     14.98 o 
   7   7  15        3.36        8.64     14.57 o 
  -6   8  15        3.92       20.65     14.04 o 
  -5   8  15        0.62        6.86     18.66 o 
  -4   8  15        0.11        7.08     19.03 o 
  -3   8  15       12.96       11.66     22.73 o 
  -2   8  15       14.30       10.34     19.79 o 
  -1   8  15       25.45       33.85     22.51 o 
   0   8  15       35.28       60.75     26.33 o 
   1   8  15       31.33       60.97     20.37 o 
   2   8  15       17.67       28.81     18.88 o 
   3   8  15      138.78      138.34     22.45 o 
   4   8  15       25.27        2.53     17.83 o 
   5   8  15        3.79       15.35     15.14 o 
  -4   9  15        0.08        1.37     15.96 o 
  -3   9  15        5.01       33.81     17.89 o 
  -2   9  15       40.72       27.16     20.23 o 
  -1   9  15        1.08        2.88     18.54 o 
   0   9  15        0.57        0.15     13.07 o 
   1   9  15       23.89       23.65     17.97 o 
   2   9  15        1.09       14.74     18.90 o 
   3   9  15       18.24       20.49     17.66 o 
  -9   0  16       10.96       12.24     18.10 o 
  -8   0  16      139.83      147.63     23.53 o 
  -7   0  16      128.54      141.59     26.28 o 
  -6   0  16      213.54      204.88     27.60 o 
  -5   0  16       37.64       35.89     22.51 o 
  -4   0  16      156.27      163.48     24.75 o 
  -3   0  16      196.27      192.26     23.86 o 
  -2   0  16        7.84        1.35     18.97 o 
  -1   0  16      320.05      332.85     29.86 o 
   0   0  16      250.86      290.92     67.14 o 
   1   0  16      368.62      296.42     31.46 o 
   2   0  16      237.07      256.03     27.34 o 
   3   0  16      188.37      201.08     25.24 o 
   4   0  16      321.02      353.40     31.59 o 
   5   0  16       75.20      136.15     26.54 o 
   6   0  16        0.05       11.02     20.09 o 
   7   0  16        1.40       38.40     17.99 o 
   8   0  16        0.32        5.40     17.25 o 
   9   0  16       20.89        3.88     16.32 o 
  -9   1  16        2.36       25.58     17.30 o 
  -8   1  16        0.23        9.26     15.97 o 
  -7   1  16      140.07      160.06     22.00 o 
  -6   1  16       88.90       45.68     23.90 o 
  -5   1  16        6.97       16.02     18.85 o 
  -4   1  16      100.25       95.27     21.68 o 
  -3   1  16        4.15       10.41     19.32 o 
  -2   1  16       38.00       23.22     22.89 o 
  -1   1  16      106.25      121.92     21.42 o 
   0   1  16      227.54      173.89     31.76 o 
   1   1  16      130.29      163.99     21.13 o 
   2   1  16       50.80       73.94     23.58 o 
   3   1  16       67.92       91.55     24.12 o 
   4   1  16       32.88       17.74     21.80 o 
   5   1  16        0.90        8.04     18.38 o 
   6   1  16        0.24       18.79     20.41 o 
   7   1  16        0.98       20.43     20.43 o 
   8   1  16       66.39       41.53     20.18 o 
   9   1  16       14.20       39.35     14.81 o 
  -9   2  16        0.14        8.38     15.85 o 
  -8   2  16        0.71        8.80     18.37 o 
  -7   2  16        7.43       14.14     18.63 o 
  -6   2  16       69.26       72.83     20.48 o 
  -5   2  16       84.09       81.72     22.43 o 
  -4   2  16       30.45       23.04     19.65 o 
  -3   2  16       37.85        2.50     21.18 o 
  -2   2  16      118.21      124.64     22.26 o 
  -1   2  16       24.52       10.83     19.19 o 
   0   2  16       35.26       44.53     14.09 o 
   1   2  16      161.95      160.85     20.81 o 
   2   2  16        1.03       40.52     17.56 o 
   3   2  16       19.94       65.23     22.27 o 
   4   2  16       20.62       45.95     21.54 o 
   5   2  16        1.77       19.55     17.81 o 
   6   2  16       46.00       56.99     21.34 o 
   7   2  16        7.44        2.69     18.58 o 
   8   2  16        5.56       25.25     16.71 o 
   9   2  16       13.82        3.55     15.67 o 
  -9   3  16        7.39        4.51     15.30 o 
  -8   3  16       24.06       10.84     17.09 o 
  -7   3  16       12.89       10.04     17.91 o 
  -6   3  16        4.57        2.47     17.74 o 
  -5   3  16      253.47      189.45     25.05 o 
  -4   3  16       33.86       39.10     18.51 o 
  -3   3  16       73.53       41.10     20.78 o 
  -2   3  16      134.42      103.55     23.58 o 
  -1   3  16       17.99       34.97     18.29 o 
   0   3  16       74.12       84.18     28.72 o 
   1   3  16        6.99       14.60     15.65 o 
   2   3  16       83.56       62.62     21.43 o 
   3   3  16       13.10        2.72     19.71 o 
   4   3  16        0.02        9.90     18.82 o 
   5   3  16        4.13       53.26     18.27 o 
   6   3  16       56.45       74.71     21.33 o 
   7   3  16        4.97       25.99     16.63 o 
   8   3  16        4.67        3.71     15.97 o 
  -8   4  16        2.97        2.33     16.27 o 
  -7   4  16       48.55       34.16     16.89 o 
  -6   4  16       29.78       11.36     18.36 o 
  -5   4  16        4.55       11.46     18.58 o 
  -4   4  16      625.34      562.29     35.57 o 
  -3   4  16        1.48       21.96     21.96 o 
  -2   4  16       13.04        5.39     19.81 o 
  -1   4  16      203.47      227.58     27.25 o 
   0   4  16       30.75       11.08     15.91 o 
   1   4  16       11.28       20.45     17.85 o 
   2   4  16      202.74      187.36     23.93 o 
   3   4  16      106.70       73.35     21.99 o 
   4   4  16        5.70        1.34     16.70 o 
   5   4  16       27.88       21.71     22.14 o 
   6   4  16        4.30       18.48     18.34 o 
   7   4  16       12.71        8.77     18.15 o 
   8   4  16        3.34       17.42     13.47 o 
  -8   5  16        1.29        4.57     14.00 o 
  -7   5  16        3.87       17.17     17.17 o 
  -6   5  16       35.09       21.48     18.54 o 
  -5   5  16      104.31       46.92     23.46 o 
  -4   5  16        2.41       10.76     20.64 o 
  -3   5  16      101.94       93.06     22.35 o 
  -2   5  16        5.39        1.45     22.60 o 
  -1   5  16       10.91       39.98     22.05 o 
   0   5  16      200.92      166.90     19.77 o 
   1   5  16      109.48      163.13     23.98 o 
   2   5  16        7.61        3.90     18.93 o 
   3   5  16       17.81       25.55     18.39 o 
   4   5  16        8.44       14.19     16.67 o 
   5   5  16       45.11       50.36     18.82 o 
   6   5  16        8.80        7.52     15.41 o 
   7   5  16        1.31       14.16     15.83 o 
  -7   6  16        0.57       16.57     16.57 o 
  -6   6  16       44.31       43.33     16.73 o 
  -5   6  16        1.80       19.43     19.43 o 
  -4   6  16        7.07       20.80     19.37 o 
  -3   6  16        0.15       42.75     19.40 o 
  -2   6  16      299.19      239.25     30.64 o 
  -1   6  16       17.20        4.33     22.95 o 
   0   6  16        7.97       11.49     15.00 o 
   1   6  16       37.94       40.12     21.63 o 
   2   6  16        8.00        9.36     19.73 o 
   3   6  16        3.00        1.34     16.99 o 
   4   6  16      172.59      139.16     22.88 o 
   5   6  16       15.22        6.16     15.96 o 
   6   6  16       29.85        9.41     16.60 o 
  -6   7  16        0.32       30.22     15.16 o 
  -5   7  16        1.93       17.49     16.08 o 
  -4   7  16        0.01        4.26     17.62 o 
  -3   7  16        0.33       12.96     18.94 o 
  -2   7  16        0.59       19.18     19.79 o 
  -1   7  16       18.06        2.90     24.00 o 
   0   7  16       35.54       51.51     15.15 o 
   1   7  16        2.54        8.52     21.09 o 
   2   7  16        0.26        8.05     18.71 o 
   3   7  16        2.99        2.56     17.06 o 
   4   7  16        1.57       22.33     15.53 o 
   5   7  16        0.00       14.13     16.00 o 
  -4   8  16       11.90       15.10     20.43 o 
  -3   8  16        1.26       15.61     19.51 o 
  -2   8  16        2.23        2.93     20.37 o 
  -1   8  16        0.52       13.13     18.07 o 
   0   8  16        0.25       30.31     18.76 o 
   1   8  16       11.24        2.83     20.99 o 
   2   8  16        3.14        2.68     16.18 o 
   3   8  16        3.74        3.80     17.20 o 
   4   8  16       13.90       19.11     18.24 o 
  -1   9  16        0.79       28.88     16.75 o 
   0   9  16        1.17        4.53     12.96 o 
  -9   1  17       14.50        7.36     16.90 o 
  -8   1  17        9.14        1.23     17.65 o 
  -7   1  17       12.75        2.68     16.66 o 
  -6   1  17        0.10       19.59     19.59 o 
  -5   1  17      148.01      106.43     25.00 o 
  -4   1  17       50.05       49.11     20.61 o 
  -3   1  17       51.71       66.51     23.49 o 
  -2   1  17        1.65        0.00     18.83 o 
  -1   1  17        2.43       17.69     17.39 o 
   0   1  17        8.43       14.12     14.12 o 
   1   1  17      128.20      129.86     21.95 o 
   2   1  17       24.97       17.05     23.64 o 
   3   1  17       73.96       72.70     26.79 o 
   4   1  17      159.19      110.31     27.27 o 
   5   1  17       26.25       20.69     20.39 o 
   6   1  17      123.45       66.29     22.56 o 
   7   1  17        2.63       36.79     16.86 o 
   8   1  17        1.19       11.25     15.73 o 
  -8   2  17       38.37       25.52     17.97 o 
  -7   2  17        2.50       16.97     16.97 o 
  -6   2  17       10.21       14.29     19.41 o 
  -5   2  17        0.35        6.52     19.87 o 
  -4   2  17       31.50       22.17     22.17 o 
  -3   2  17      112.67       99.41     22.92 o 
  -2   2  17        0.01        8.73     19.23 o 
  -1   2  17       19.06       20.38     18.87 o 
   0   2  17        5.89       10.82     13.20 o 
   1   2  17       55.24       49.73     16.77 o 
   2   2  17        0.10        5.31     19.38 o 
   3   2  17       40.55       22.35     23.88 o 
   4   2  17       10.31       14.78     20.94 o 
   5   2  17       80.82       48.21     23.20 o 
   6   2  17       90.93       81.28     21.21 o 
   7   2  17       18.03        1.24     17.82 o 
   8   2  17        0.41        8.43     14.79 o 
  -8   3  17        1.34       13.78     14.10 o 
  -7   3  17        3.85       15.78     16.25 o 
  -6   3  17       25.96       37.58     17.83 o 
  -5   3  17       37.89       55.95     19.29 o 
  -4   3  17       15.31       10.22     20.17 o 
  -3   3  17        1.80       14.10     18.27 o 
  -2   3  17        0.38        6.55     19.04 o 
  -1   3  17       23.61       23.22     22.26 o 
   0   3  17        1.28       10.31     13.94 o 
   1   3  17       29.85       21.62     16.36 o 
   2   3  17        1.73        7.56     18.55 o 
   3   3  17      152.01      150.52     25.14 o 
   4   3  17        8.89       18.51     20.35 o 
   5   3  17       42.72       61.76     17.69 o 
   6   3  17        3.60       20.12     18.41 o 
   7   3  17        8.76       43.79     14.99 o 
  -7   4  17       12.90       10.52     17.61 o 
  -6   4  17        9.28       18.45     18.45 o 
  -5   4  17       49.18       75.94     19.63 o 
  -4   4  17        1.90       15.51     20.32 o 
  -3   4  17        6.16       17.18     19.19 o 
  -2   4  17       42.00       28.84     22.74 o 
  -1   4  17        6.30        2.88     23.08 o 
   0   4  17       48.46       45.86     19.80 o 
   1   4  17      227.10      172.20     26.95 o 
   2   4  17      147.50      110.17     24.28 o 
   3   4  17       59.69       46.55     18.43 o 
   4   4  17       92.19       85.49     21.65 o 
   5   4  17        4.41       16.02     18.69 o 
   6   4  17       16.79       29.36     16.83 o 
   7   4  17       34.32       41.62     16.67 o 
  -7   5  17        7.84        9.18     16.16 o 
  -6   5  17       81.75       76.82     18.83 o 
  -5   5  17       41.64       42.17     19.75 o 
  -4   5  17       34.32       35.89     22.29 o 
  -3   5  17       25.30       12.45     22.15 o 
  -2   5  17       50.87       38.89     23.28 o 
  -1   5  17        2.61       16.14     23.10 o 
   0   5  17       15.47       22.51     15.73 o 
   1   5  17        2.20        9.64     20.17 o 
   2   5  17       36.15       24.70     19.93 o 
   3   5  17       71.03       67.38     19.63 o 
   4   5  17       11.18       26.62     16.61 o 
   5   5  17       48.38       61.07     16.50 o 
   6   5  17        0.38        2.43     17.10 o 
  -6   6  17        1.91        6.07     16.76 o 
  -5   6  17       22.77       38.70     18.44 o 
  -4   6  17       37.74       58.46     18.82 o 
  -3   6  17       19.53       22.68     21.55 o 
  -2   6  17        0.23       23.09     23.09 o 
  -1   6  17        9.50       14.92     22.39 o 
   0   6  17       21.49       10.02     19.00 o 
   1   6  17       24.77       11.21     20.00 o 
   2   6  17        6.41       18.70     18.70 o 
   3   6  17        9.98        2.49     19.03 o 
   4   6  17       12.95       13.43     16.59 o 
   5   6  17        0.52        9.30     16.12 o 
  -5   7  17        3.42        1.26     15.42 o 
  -4   7  17       12.83       17.50     17.88 o 
  -3   7  17        0.85        2.82     19.95 o 
  -2   7  17        8.43        4.34     19.75 o 
  -1   7  17        1.63        3.00     19.51 o 
   0   7  17        2.29        6.48     13.42 o 
   1   7  17        6.58       20.91     18.77 o 
   2   7  17       13.07        9.29     18.09 o 
   3   7  17        2.67       11.18     17.93 o 
   4   7  17        5.32       32.88     16.22 o 
  -2   8  17        2.26        6.95     19.58 o 
  -1   8  17        0.51        5.65     18.11 o 
   0   8  17        0.14       13.40     12.69 o 
   1   8  17        6.11       41.61     15.50 o 
  -8   0  18       33.77        9.30     18.38 o 
  -7   0  18       11.93       37.58     18.20 o 
  -6   0  18        0.27       25.77     18.55 o 
  -5   0  18       40.66       63.70     18.45 o 
  -4   0  18       33.55       46.35     20.79 o 
  -3   0  18      353.93      271.30     29.92 o 
  -2   0  18        3.90        2.86     21.22 o 
  -1   0  18        9.61        4.34     19.78 o 
   0   0  18       21.09       31.94     14.38 o 
   1   0  18       36.07       36.45     23.22 o 
   2   0  18      217.23      193.92     25.40 o 
   3   0  18       86.78      129.18     23.95 o 
   4   0  18      102.39      122.89     22.08 o 
   5   0  18       61.94       45.95     22.97 o 
   6   0  18       27.08       13.60     19.88 o 
   7   0  18       31.43       35.00     16.90 o 
  -7   1  18        0.69       14.19     16.27 o 
  -6   1  18        1.87       20.07     16.24 o 
  -5   1  18       28.36       68.17     19.28 o 
  -4   1  18      118.28      136.11     22.71 o 
  -3   1  18       44.23       33.09     23.20 o 
  -2   1  18       60.02       72.24     21.11 o 
  -1   1  18        1.98        7.83     19.57 o 
   0   1  18       45.88       51.37     14.71 o 
   1   1  18        1.34        9.87     18.36 o 
   2   1  18       46.20       27.03     24.95 o 
   3   1  18      134.74      125.23     27.60 o 
   4   1  18        7.80        7.18     20.47 o 
   5   1  18        6.17        8.29     20.03 o 
   6   1  18       39.02       67.63     17.93 o 
   7   1  18       34.47       56.47     17.56 o 
  -7   2  18        0.21        8.48     16.97 o 
  -6   2  18        0.49       13.91     17.48 o 
  -5   2  18       48.92       18.08     21.34 o 
  -4   2  18       89.82       32.64     23.08 o 
  -3   2  18       19.47       35.13     18.40 o 
  -2   2  18        6.69       11.46     20.41 o 
  -1   2  18        0.93        7.79     19.19 o 
   0   2  18        3.71        6.28     15.56 o 
   1   2  18        0.48        5.07     16.84 o 
   2   2  18        6.99        9.48     17.96 o 
   3   2  18        3.68        0.00     21.11 o 
   4   2  18        6.07       10.33     21.73 o 
   5   2  18        1.06       11.23     20.81 o 
   6   2  18        3.33       15.85     17.71 o 
   7   2  18       25.42       52.41     16.99 o 
  -7   3  18        0.49       11.41     15.29 o 
  -6   3  18       87.65       80.64     17.49 o 
  -5   3  18        0.28       18.38     18.38 o 
  -4   3  18       28.11       19.44     19.44 o 
  -3   3  18       13.39       23.12     19.89 o 
  -2   3  18       92.59       92.28     22.93 o 
  -1   3  18       92.29      127.45     25.52 o 
   0   3  18       11.09        3.77     16.02 o 
   1   3  18        1.34        1.26     19.08 o 
   2   3  18        0.01        1.20     18.52 o 
   3   3  18        0.05        8.12     21.27 o 
   4   3  18        1.09       12.67     21.12 o 
   5   3  18        9.69       17.72     17.45 o 
   6   3  18        4.02        0.00     16.30 o 
  -6   4  18       35.40       21.04     19.19 o 
  -5   4  18       20.90       19.12     19.12 o 
  -4   4  18        5.43        1.26     19.69 o 
  -3   4  18       21.60       21.09     20.16 o 
  -2   4  18       65.29        8.33     25.15 o 
  -1   4  18        0.86       35.03     20.26 o 
   0   4  18      196.55      217.30     19.86 o 
   1   4  18        0.68        2.65     20.35 o 
   2   4  18        0.13        5.04     17.57 o 
   3   4  18       31.93       24.15     18.43 o 
   4   4  18       18.32       19.39     19.89 o 
   5   4  18       23.15       10.17     17.96 o 
   6   4  18        0.32       19.19     14.85 o 
  -5   5  18       95.00       96.36     19.20 o 
  -4   5  18        5.34       11.64     18.08 o 
  -3   5  18        2.07       36.75     18.71 o 
  -2   5  18       59.49       64.57     21.43 o 
  -1   5  18       70.21       78.35     25.27 o 
   0   5  18       11.04        0.64     15.22 o 
   1   5  18       27.82        6.84     19.27 o 
   2   5  18        3.91       11.47     15.88 o 
   3   5  18       21.14        8.68     19.15 o 
   4   5  18        2.40       16.80     16.80 o 
   5   5  18        1.34        1.16     17.09 o 
  -4   6  18       37.15       51.76     19.15 o 
  -3   6  18        0.85       15.09     20.25 o 
  -2   6  18       55.80       47.37     22.05 o 
  -1   6  18       33.46       42.52     21.82 o 
   0   6  18        8.74        5.21     23.06 o 
   1   6  18       95.25       42.46     21.04 o 
   2   6  18        0.19       10.27     17.40 o 
   3   6  18       12.43       59.15     17.07 o 
  -2   7  18        2.62       18.02     18.64 o 
  -1   7  18       34.30        9.92     19.85 o 
   0   7  18       19.40       29.22     13.50 o 
   1   7  18        9.51       14.62     17.64 o 
  -6   1  19        5.59        1.30     16.81 o 
  -5   1  19       12.67       54.30     18.27 o 
  -4   1  19        0.24       12.14     20.27 o 
  -3   1  19        7.04       36.80     18.74 o 
  -2   1  19       68.35       48.72     22.00 o 
  -1   1  19      190.30      191.68     24.06 o 
   0   1  19        7.44        7.88     13.26 o 
   1   1  19       15.09        2.40     17.71 o 
   2   1  19        6.80       46.04     21.97 o 
   3   1  19       47.83       61.16     23.89 o 
   4   1  19       20.55       38.44     20.80 o 
   5   1  19        1.30        2.64     18.67 o 
  -6   2  19        2.02        8.39     15.68 o 
  -5   2  19       33.72       31.01     17.97 o 
  -4   2  19        6.65       15.22     17.81 o 
  -3   2  19       83.38       61.10     21.90 o 
  -2   2  19       75.94       53.20     19.83 o 
  -1   2  19        0.01        6.60     16.68 o 
   0   2  19       30.10       11.50     15.26 o 
   1   2  19        7.41        3.83     18.28 o 
   2   2  19       31.39       59.54     18.21 o 
   3   2  19       74.07      116.14     24.01 o 
   4   2  19        0.50       33.13     20.30 o 
   5   2  19       36.38       30.99     20.54 o 
  -5   3  19        0.00       16.53     17.52 o 
  -4   3  19        9.25       24.34     17.01 o 
  -3   3  19        0.01        1.22     17.01 o 
  -2   3  19        2.71       11.79     19.05 o 
  -1   3  19       86.60       89.78     23.93 o 
   0   3  19        4.03       17.50     15.87 o 
   1   3  19        6.85       50.67     16.98 o 
   2   3  19        0.70        2.43     17.71 o 
   3   3  19       64.24       52.19     21.89 o 
   4   3  19        1.34       18.71     16.19 o 
   5   3  19        0.03       11.54     18.19 o 
  -5   4  19       41.24       43.52     14.09 o 
  -4   4  19        0.75        1.24     18.92 o 
  -3   4  19        1.60       20.66     20.66 o 
  -2   4  19       13.01       12.23     20.39 o 
  -1   4  19       37.09        8.74     21.83 o 
   0   4  19       21.85       26.85     14.59 o 
   1   4  19       13.61       22.61     20.04 o 
   2   4  19       10.88        9.83     18.03 o 
   3   4  19       36.81        9.61     20.60 o 
   4   4  19       16.49       32.71     15.59 o 
  -3   5  19        2.06       18.16     18.16 o 
  -2   5  19        0.05        0.00     19.14 o 
  -1   5  19       37.34       96.57     20.07 o 
   0   5  19        1.92       15.20     15.20 o 
   1   5  19       43.79       27.96     21.00 o 
   2   5  19        3.79        8.58     18.19 o 
   3   5  19       28.82        8.06     17.28 o 
  -1   6  19        0.48       16.75     18.39 o 
   0   6  19       12.02       20.84     20.84 o 
  -4   0  20       40.43       20.89     20.38 o 
  -3   0  20        0.51       19.83     20.10 o 
  -2   0  20       21.42       35.63     21.52 o 
  -1   0  20      124.56      134.13     25.17 o 
   0   0  20       51.57       53.04     14.94 o 
   1   0  20       58.68       63.61     23.30 o 
   2   0  20      134.01      133.31     23.77 o 
   3   0  20        2.92        1.41     20.81 o 
   4   0  20       15.33       49.10     18.69 o 
  -4   1  20        9.56       28.14     16.19 o 
  -3   1  20       23.20       11.69     19.55 o 
  -2   1  20        0.98       12.96     17.58 o 
  -1   1  20        0.38        4.96     16.08 o 
   0   1  20       40.72       26.06     17.21 o 
   1   1  20        9.55       24.91     16.03 o 
   2   1  20       57.11       39.63     20.97 o 
   3   1  20        4.62        8.91     19.47 o 
   4   1  20        7.35        8.09     18.50 o 
  -4   2  20        1.17       17.87     17.87 o 
  -3   2  20       17.29        9.67     18.90 o 
  -2   2  20       11.14       12.19     17.24 o 
  -1   2  20        0.01        7.66     18.47 o 
   0   2  20       16.77       23.95     23.87 o 
   1   2  20       30.03        4.87     18.10 o 
   2   2  20       77.13       72.48     20.02 o 
   3   2  20        6.42       18.07     19.97 o 
  -3   3  20       28.65       15.27     18.06 o 
  -2   3  20        0.40        8.65     15.22 o 
  -1   3  20       23.09        6.72     20.17 o 
   0   3  20        7.90        4.43     16.22 o 
   1   3  20       38.29        7.49     19.76 o 
   2   3  20        2.30        6.94     15.91 o 
  -2   4  20        0.31       16.73     18.37 o 
  -1   4  20       21.22       22.02     20.13 o 
   0   4  20        0.02       35.21     13.21 o 
   1   4  20        1.21        0.00     16.71 o 
   0   1  21        1.84       17.92     17.92 o 
                                                 
